# Supplementary material for: Irreversible accumulated SERS behavior of the molecule-linked silver and silver-doped titanium dioxide hybrid system
Source: Nat Commun. 2020 Apr 14;11:1785. doi: 10.1038/s41467-020-15484-6 (PMC7156739; doi:10.1038/s41467-020-15484-6)
Supplement: Supplementary file 3 — Source Data [file 41467_2020_15484_MOESM3_ESM.xlsx]

## Sheet: Figure 2a
X	Y	X	Y	X	Y	X	Y	X	Y	X	Y	X	Y	X	Y	X	Y	X	Y	X	Y	X	Y	X	Y	X	Y	X	Y	X	Y	X	Y	X	Y	X	Y	X	Y	X	Y	X	Y	X	Y	X	Y	X	Y
53.8507	8.11838e-10	53.8507	-1.41353e-09	53.8507	-1.15705e-09	53.8507	-1.24638e-09	53.8507	2.04662e-09	53.8507	1.839e-09	53.8507	-1.89156e-09	53.8507	6.25107e-10	53.8507	317.464	53.8507	6.0102e-10	53.8507	-5.52234e-10	53.8507	-3.62718e-10	53.8507	-1.57016e-10	53.8507	3.20895e-10	53.8507	-2.29605e-09	53.8507	-1.32347e-09	53.8507	3.30502e-10	53.8507	1.24118e-10	53.8507	7.90209e-10	53.8507	-8.56872e-10	53.8507	1.24118e-10	53.8507	2.13916e-10	53.8507	334.974	53.8507	-9.17652e-10	53.8507	-8.56872e-10
55.7899	-0.86328	55.7899	69.7633	55.7899	145.555	55.7899	68.1999	55.7899	134.407	55.7899	92.2222	55.7899	166.783	55.7899	82.631	55.7899	408.62	55.7899	53.1091	55.7899	153.127	55.7899	66.4088	55.7899	145.869	55.7899	76.3896	55.7899	19.4139	55.7899	99.4278	55.7899	104.943	55.7899	104.28	55.7899	133.728	55.7899	96.9682	55.7899	104.28	55.7899	69.3207	55.7899	397.262	55.7899	87.7306	55.7899	96.9682
57.7284	-201.109	57.7284	-28.2	57.7284	3.62233	57.7284	-55.9511	57.7284	-35.426	57.7284	-20.7354	57.7284	21.4974	57.7284	39.2034	57.7284	289.555	57.7284	23.2555	57.7284	38.1929	57.7284	6.8067	57.7284	17.7486	57.7284	35.8111	57.7284	-3.08917	57.7284	-25.1433	57.7284	35.9162	57.7284	54.6509	57.7284	98.5514	57.7284	2.04042	57.7284	54.6509	57.7284	82.7431	57.7284	266.522	57.7284	-34.4375	57.7284	2.04042
59.6662	-251.631	59.6662	-223.816	59.6662	-41.7368	59.6662	-149.396	59.6662	-141.448	59.6662	-120.823	59.6662	-62.8172	59.6662	-92.2413	59.6662	206.314	59.6662	-10.5234	59.6662	-16.7582	59.6662	-80.7636	59.6662	0.67881	59.6662	-66.6979	59.6662	-96.4745	59.6662	-62.6735	59.6662	-58.0411	59.6662	22.1449	59.6662	5.50096	59.6662	-49.7503	59.6662	22.1449	59.6662	-83.6997	59.6662	226.79	59.6662	-78.4714	59.6662	-49.7503
61.6032	-381.326	61.6032	-246.013	61.6032	-85.4622	61.6032	-201.077	61.6032	-144.606	61.6032	-120.992	61.6032	-92.1207	61.6032	-193.662	61.6032	217.944	61.6032	-107.191	61.6032	-130.684	61.6032	-101.26	61.6032	-43.3025	61.6032	-42.1005	61.6032	-71.7075	61.6032	-97.1232	61.6032	-38.8907	61.6032	-14.2049	61.6032	36.6071	61.6032	10.629	61.6032	-14.2049	61.6032	-56.9747	61.6032	193.101	61.6032	-8.33865	61.6032	10.629
63.5396	-522.089	63.5396	-282.717	63.5396	-189.494	63.5396	-181.939	63.5396	-219.85	63.5396	-231.194	63.5396	-86.3735	63.5396	-137.017	63.5396	189.491	63.5396	-127.709	63.5396	-184.541	63.5396	-215.64	63.5396	-147.157	63.5396	-93.3601	63.5396	-175.754	63.5396	-189.454	63.5396	-88.595	63.5396	-104.366	63.5396	-104.1	63.5396	-108.789	63.5396	-104.366	63.5396	-106.049	63.5396	132.493	63.5396	-208.007	63.5396	-108.789
65.4752	-690.818	65.4752	-496.859	65.4752	-261.774	65.4752	-379.927	65.4752	-345.13	65.4752	-257.381	65.4752	-197.537	65.4752	-275.266	65.4752	-1.88635e-10	65.4752	-192.043	65.4752	-220.289	65.4752	-311.863	65.4752	-200.848	65.4752	-210.44	65.4752	-212.58	65.4752	-133.626	65.4752	-154.116	65.4752	-134.306	65.4752	-149.59	65.4752	-135.973	65.4752	-134.306	65.4752	-184.891	65.4752	-2.96723e-11	65.4752	-210.445	65.4752	-135.973
67.4101	-712.412	67.4101	-415.367	67.4101	-422.243	67.4101	-321.985	67.4101	-295.395	67.4101	-260.506	67.4101	-146.572	67.4101	-277.37	67.4101	60.5161	67.4101	-259.156	67.4101	-221.886	67.4101	-312.889	67.4101	-236.338	67.4101	-242.305	67.4101	-251.152	67.4101	-253.602	67.4101	-223.418	67.4101	-82.9922	67.4101	-85.8346	67.4101	-183.89	67.4101	-82.9922	67.4101	-289.468	67.4101	17.6574	67.4101	-263.62	67.4101	-183.89
69.3443	-760.771	69.3443	-499.171	69.3443	-277.843	69.3443	-399.059	69.3443	-282.597	69.3443	-286.521	69.3443	-261.44	69.3443	-308.288	69.3443	120.084	69.3443	-222.013	69.3443	-220.29	69.3443	-295.675	69.3443	-275.589	69.3443	-265.919	69.3443	-216.438	69.3443	-283.344	69.3443	-150.462	69.3443	-44.3942	69.3443	-46.8032	69.3443	-201.509	69.3443	-44.3942	69.3443	-209.749	69.3443	92.5	69.3443	-78.502	69.3443	-201.509
71.2778	-555.796	71.2778	-296.203	71.2778	-196.518	71.2778	-267.096	71.2778	-198.687	71.2778	-143.381	71.2778	-18.104	71.2778	-19.9821	71.2778	292.746	71.2778	-107.578	71.2778	-82.4621	71.2778	-198.183	71.2778	15.4332	71.2778	-23.2472	71.2778	-27.4033	71.2778	-46.8147	71.2778	20.786	71.2778	110.52	71.2778	60.5328	71.2778	-42.7989	71.2778	110.52	71.2778	-105.703	71.2778	317.562	71.2778	-75.0595	71.2778	-42.7989
73.2105	-321.389	73.2105	-56.3953	73.2105	70.7893	73.2105	0.95743	73.2105	79.3846	73.2105	-77.0386	73.2105	139.474	73.2105	74.5871	73.2105	450.548	73.2105	87.1832	73.2105	131.639	73.2105	-22.3736	73.2105	199.766	73.2105	156.745	73.2105	99.9833	73.2105	79.0228	73.2105	135.363	73.2105	188.781	73.2105	144.202	73.2105	136.271	73.2105	188.781	73.2105	183.702	73.2105	356.878	73.2105	96.7379	73.2105	136.271
75.1426	778.546	75.1426	767.321	75.1426	1036.13	75.1426	788.154	75.1426	739.664	75.1426	816.55	75.1426	891.331	75.1426	746.458	75.1426	1204.53	75.1426	923.305	75.1426	830.053	75.1426	767.793	75.1426	865.445	75.1426	780.093	75.1426	740.754	75.1426	806.205	75.1426	858.304	75.1426	942.419	75.1426	799.233	75.1426	876.732	75.1426	942.419	75.1426	796.496	75.1426	1073.48	75.1426	852.92	75.1426	876.732
77.074	2891.11	77.074	2606.01	77.074	2385.57	77.074	2332.54	77.074	2208.2	77.074	2195.43	77.074	2172.5	77.074	1983.67	77.074	2427.74	77.074	2108.82	77.074	2008.82	77.074	1938.36	77.074	2169.5	77.074	2053.83	77.074	2033.94	77.074	1941.77	77.074	2130.65	77.074	2174.47	77.074	2078.65	77.074	2063.61	77.074	2174.47	77.074	1940.71	77.074	2342.4	77.074	1988.52	77.074	2063.61
79.0046	6118.38	79.0046	5429.74	79.0046	4873.16	79.0046	4425.18	79.0046	4433.04	79.0046	4266.65	79.0046	4131.03	79.0046	4057.25	79.0046	4404.21	79.0046	4004.77	79.0046	3993.97	79.0046	3920.35	79.0046	4069.98	79.0046	3947.99	79.0046	3798.58	79.0046	4008.75	79.0046	3999.42	79.0046	4002.95	79.0046	4117.49	79.0046	4068.95	79.0046	4002.95	79.0046	3916.37	79.0046	4074.68	79.0046	3856.56	79.0046	4068.95
80.9345	10942.5	80.9345	8866.58	80.9345	8247.94	80.9345	7401.12	80.9345	6995.22	80.9345	6765.24	80.9345	6922.94	80.9345	6925.26	80.9345	6892.99	80.9345	6462.17	80.9345	6686.56	80.9345	6430.82	80.9345	6375.9	80.9345	6361.6	80.9345	6607.69	80.9345	6360.18	80.9345	6297.66	80.9345	6331.9	80.9345	6566.78	80.9345	6256.76	80.9345	6331.9	80.9345	6555.52	80.9345	6639.34	80.9345	6226.08	80.9345	6256.76
82.8637	15546.5	82.8637	12850.6	82.8637	11581	82.8637	10624.4	82.8637	10081.8	82.8637	9638.26	82.8637	9497.27	82.8637	9402.71	82.8637	9627.12	82.8637	9262.07	82.8637	8995.61	82.8637	9202.8	82.8637	9029.31	82.8637	8932.71	82.8637	9152.31	82.8637	9109.1	82.8637	9028.41	82.8637	9176.35	82.8637	9217.53	82.8637	9143.08	82.8637	9176.35	82.8637	9008.17	82.8637	9464.43	82.8637	9067.1	82.8637	9143.08
84.7922	19126.4	84.7922	15771.8	84.7922	13985.3	84.7922	13208.1	84.7922	12473.8	84.7922	12098.7	84.7922	11859.1	84.7922	11547.6	84.7922	11529.6	84.7922	11260.5	84.7922	11343.2	84.7922	11350.3	84.7922	11274.2	84.7922	11202.3	84.7922	11165.5	84.7922	10947.5	84.7922	10905.7	84.7922	11128.3	84.7922	11269.8	84.7922	11411.9	84.7922	11128.3	84.7922	10945.4	84.7922	11274	84.7922	11196.6	84.7922	11411.9
86.72	20753.5	86.72	17262.3	86.72	15586	86.72	14186.2	86.72	13546.3	86.72	13228.7	86.72	13274.3	86.72	12828.1	86.72	12498.6	86.72	12254.5	86.72	12297.3	86.72	12397.4	86.72	12423.7	86.72	12292.5	86.72	12030.2	86.72	12109.5	86.72	12304.5	86.72	12240.9	86.72	12350.6	86.72	12164.4	86.72	12240.9	86.72	12116.1	86.72	12190	86.72	12010.8	86.72	12164.4
88.6471	21636.7	88.6471	17892.2	88.6471	16060.2	88.6471	14676.8	88.6471	14167.3	88.6471	13461.3	88.6471	13492.2	88.6471	13121.1	88.6471	13405	88.6471	12656.1	88.6471	13055.9	88.6471	12786.1	88.6471	12482.8	88.6471	12639.3	88.6471	12574.5	88.6471	12599.1	88.6471	12568	88.6471	12750	88.6471	12947.9	88.6471	12649.4	88.6471	12750	88.6471	12805.5	88.6471	12810.5	88.6471	12445.5	88.6471	12649.4
90.5735	21623.2	90.5735	17838.5	90.5735	16014.7	90.5735	14581	90.5735	14059.9	90.5735	13383.4	90.5735	13257.5	90.5735	12969.7	90.5735	13336.9	90.5735	12872.3	90.5735	12741.2	90.5735	12709.5	90.5735	12639.5	90.5735	12606.7	90.5735	12660.5	90.5735	12470.3	90.5735	12422.1	90.5735	12544.7	90.5735	12779.8	90.5735	12726	90.5735	12544.7	90.5735	12596.4	90.5735	12823.6	90.5735	12414.8	90.5735	12726
92.4992	21168.1	92.4992	17954.3	92.4992	15969.8	92.4992	14658.7	92.4992	13825.1	92.4992	13587.2	92.4992	13508.5	92.4992	12770	92.4992	13204.4	92.4992	12737.1	92.4992	12759.1	92.4992	12497.6	92.4992	12523.8	92.4992	12665.7	92.4992	12497.1	92.4992	12415.2	92.4992	12209.8	92.4992	12381	92.4992	12758.3	92.4992	12527.3	92.4992	12381	92.4992	12403.1	92.4992	12351.2	92.4992	12435.7	92.4992	12527.3
94.4241	20644.4	94.4241	17272.7	94.4241	15871.5	94.4241	14279.1	94.4241	13752	94.4241	13102.6	94.4241	13252.1	94.4241	12844.9	94.4241	13096.5	94.4241	12390.7	94.4241	12664.8	94.4241	12384.4	94.4241	12249.8	94.4241	12458.4	94.4241	12417.4	94.4241	12116.7	94.4241	12227.3	94.4241	12529.1	94.4241	12595.5	94.4241	12529.3	94.4241	12529.1	94.4241	12296.4	94.4241	12365.5	94.4241	12024.4	94.4241	12529.3
96.3484	20239.1	96.3484	17018.6	96.3484	14936.7	96.3484	14124.1	96.3484	13226.6	96.3484	12912.7	96.3484	12921.3	96.3484	12699.5	96.3484	12683.1	96.3484	12003.9	96.3484	12199.1	96.3484	12394.9	96.3484	11955.5	96.3484	12058.8	96.3484	12036.4	96.3484	11755	96.3484	11566.4	96.3484	11916.8	96.3484	12031.3	96.3484	12124	96.3484	11916.8	96.3484	11591.4	96.3484	12092.3	96.3484	12075.7	96.3484	12124
98.2719	19955.5	98.2719	16146.1	98.2719	14748.6	98.2719	13579.9	98.2719	12658.8	98.2719	12517.6	98.2719	12430.3	98.2719	12175.8	98.2719	12361.5	98.2719	12003.9	98.2719	11920.2	98.2719	11820.2	98.2719	11828	98.2719	11612	98.2719	11597.2	98.2719	11593	98.2719	11649.4	98.2719	11749.2	98.2719	11936.8	98.2719	11738.4	98.2719	11749.2	98.2719	11628.1	98.2719	11735.9	98.2719	11609.7	98.2719	11738.4
100.195	19688.6	100.195	16280.4	100.195	14423.3	100.195	13366.4	100.195	12956.9	100.195	12388.3	100.195	12248	100.195	11898.9	100.195	12023.5	100.195	11909.7	100.195	11947.1	100.195	11520.4	100.195	11422.2	100.195	11755.9	100.195	11549.7	100.195	11391.8	100.195	11575.1	100.195	11709.4	100.195	11532	100.195	11745.6	100.195	11709.4	100.195	11455.6	100.195	11473.1	100.195	11581.5	100.195	11745.6
102.117	19110.4	102.117	15711.5	102.117	14008.6	102.117	12956.8	102.117	12136.8	102.117	12010.8	102.117	12020.4	102.117	11731.7	102.117	11943.3	102.117	11276.3	102.117	11467.7	102.117	11352.4	102.117	11194.2	102.117	11323.6	102.117	11209	102.117	11236.4	102.117	10985.6	102.117	11183.4	102.117	11468.9	102.117	11239.5	102.117	11183.4	102.117	11180.9	102.117	11503.1	102.117	11165.1	102.117	11239.5
104.038	18239.1	104.038	15421.4	104.038	13657.8	104.038	12731	104.038	11899.5	104.038	11777.2	104.038	11436.6	104.038	11317.4	104.038	11399.8	104.038	11229.7	104.038	11247.3	104.038	11001.3	104.038	10946.1	104.038	10842.1	104.038	10877.2	104.038	10703.9	104.038	10608	104.038	10962.1	104.038	11037.6	104.038	10986.3	104.038	10962.1	104.038	10953.9	104.038	11056.8	104.038	10773.5	104.038	10986.3
105.959	18192.6	105.959	15594.1	105.959	13166.8	105.959	12418.1	105.959	11852.2	105.959	11337.4	105.959	11480.6	105.959	11144	105.959	11199.2	105.959	11032.9	105.959	10846.7	105.959	10607.1	105.959	10700.8	105.959	10737.5	105.959	10791.2	105.959	10651.2	105.959	10567.3	105.959	10758.7	105.959	11034	105.959	10854.9	105.959	10758.7	105.959	10741.9	105.959	11044.3	105.959	10799.7	105.959	10854.9
107.879	18035.2	107.879	14698.8	107.879	13093.7	107.879	12350.2	107.879	11601.8	107.879	10957.6	107.879	11198.5	107.879	10731.4	107.879	10876.3	107.879	10535.1	107.879	10783.1	107.879	10727.9	107.879	10618.4	107.879	10646.8	107.879	10389	107.879	10355.4	107.879	10258.5	107.879	10645.1	107.879	10744.3	107.879	10812.4	107.879	10645.1	107.879	10356.6	107.879	10764.6	107.879	10283.7	107.879	10812.4
109.798	17444.8	109.798	14628.5	109.798	13026.5	109.798	11999.2	109.798	11547.3	109.798	11253.8	109.798	10931.2	109.798	10668.8	109.798	10780.4	109.798	10425.1	109.798	10366.3	109.798	10219.6	109.798	10413.9	109.798	10421	109.798	10217.8	109.798	10227.6	109.798	10171.6	109.798	10435.4	109.798	10507.4	109.798	10465.7	109.798	10435.4	109.798	10413.3	109.798	10675.7	109.798	10300.6	109.798	10465.7
111.717	16835.6	111.717	14113.2	111.717	12610.3	111.717	11700.3	111.717	11182.9	111.717	10817	111.717	10416.9	111.717	10235.1	111.717	10461.3	111.717	10109.1	111.717	10134.6	111.717	9933.39	111.717	9854.39	111.717	10092.1	111.717	10122.5	111.717	9756.72	111.717	9787.63	111.717	9975.63	111.717	10012.3	111.717	10045.9	111.717	9975.63	111.717	10120.9	111.717	10321.7	111.717	9683.46	111.717	10045.9
113.635	16874.6	113.635	13718	113.635	12194.1	113.635	11443.4	113.635	10893.5	113.635	10548.2	113.635	10513.5	113.635	10039.4	113.635	10332.2	113.635	9936.12	113.635	10101.9	113.635	9567.19	113.635	9606.84	113.635	9907.2	113.635	9894.16	113.635	9629.83	113.635	9552.68	113.635	9793.75	113.635	10170.1	113.635	9795.14	113.635	9793.75	113.635	9580.4	113.635	10261.5	113.635	9562.21	113.635	9795.14
115.552	16133.9	115.552	13382.9	115.552	11866	115.552	10977.6	115.552	10633.1	115.552	9834.5	115.552	10065	115.552	9836.68	115.552	9816.1	115.552	9672.09	115.552	9660.19	115.552	9674.07	115.552	9461.28	115.552	9411.27	115.552	9461.79	115.552	9219.96	115.552	9239.75	115.552	9502.82	115.552	9462.76	115.552	9480.28	115.552	9502.82	115.552	9585.87	115.552	9777.31	115.552	9350.9	115.552	9480.28
117.468	15749.5	117.468	13018	117.468	11515	117.468	10591	117.468	9865.92	117.468	9604.91	117.468	9976.55	117.468	9402.01	117.468	9583.97	117.468	9494.09	117.468	9259.58	117.468	9387.04	117.468	9124.75	117.468	9250.36	117.468	9118.43	117.468	8944.13	117.468	8926.87	117.468	9175.85	117.468	9387.36	117.468	9286.4	117.468	9175.85	117.468	9158.31	117.468	9383.02	117.468	9011.56	117.468	9286.4
119.384	15168.6	119.384	12859.4	119.384	11072.1	119.384	10507.5	119.384	9701.87	119.384	9296.46	119.384	9559.11	119.384	9227.41	119.384	9144.88	119.384	9011.13	119.384	8862.05	119.384	8900.14	119.384	8945.27	119.384	8791.49	119.384	8954.08	119.384	8841.36	119.384	8562.05	119.384	8787.88	119.384	9028.9	119.384	9328.52	119.384	8787.88	119.384	8862.76	119.384	8904.7	119.384	8727.21	119.384	9328.52
121.299	14475.1	121.299	12318	121.299	10584.4	121.299	9898.26	121.299	9716	121.299	9186.18	121.299	9251.71	121.299	8728.89	121.299	9133.85	121.299	8727.24	121.299	8723.66	121.299	8591.41	121.299	8510.88	121.299	8560.68	121.299	8489.79	121.299	8357.7	121.299	8501.33	121.299	8540.92	121.299	8781.39	121.299	8638.68	121.299	8540.92	121.299	8556.24	121.299	8792.36	121.299	8402.88	121.299	8638.68
123.214	13891.3	123.214	11983	123.214	10537	123.214	9440.27	123.214	9122.35	123.214	8871.11	123.214	9040.39	123.214	8554.5	123.214	8589.93	123.214	8312.45	123.214	8378.42	123.214	8545.85	123.214	8433.58	123.214	8246.97	123.214	8160.57	123.214	8075.16	123.214	7993.73	123.214	8455.99	123.214	8368.87	123.214	8462.88	123.214	8455.99	123.214	8229.77	123.214	8431.04	123.214	8088.59	123.214	8462.88
125.127	13689	125.127	11297.4	125.127	10162.8	125.127	9441.57	125.127	8914.96	125.127	8496.29	125.127	8559.16	125.127	8467.25	125.127	8349.13	125.127	8321.78	125.127	7998.35	125.127	7873.51	125.127	8134.42	125.127	8089.37	125.127	8053.44	125.127	7957.76	125.127	8039.27	125.127	7926.13	125.127	8164.34	125.127	8152.14	125.127	7926.13	125.127	7976.36	125.127	8139.76	125.127	7839.35	125.127	8152.14
127.04	13216.5	127.04	11192.2	127.04	9911.86	127.04	9099.2	127.04	8765.85	127.04	8406.73	127.04	8250.07	127.04	7885.18	127.04	8369.49	127.04	7813.26	127.04	7848.5	127.04	7745.4	127.04	7843.41	127.04	7969.92	127.04	7808.43	127.04	8172.54	127.04	7619.99	127.04	8143.35	127.04	8034.84	127.04	8107.51	127.04	8143.35	127.04	7764.05	127.04	7959.53	127.04	7714.19	127.04	8107.51
128.952	12889.7	128.952	10728.5	128.952	9947.29	128.952	8869.19	128.952	8279.06	128.952	7742.47	128.952	8055.12	128.952	7816.3	128.952	7877.05	128.952	7512.91	128.952	7910.88	128.952	7591.56	128.952	7728.58	128.952	7634.62	128.952	7564.56	128.952	7514.52	128.952	7494.9	128.952	7670.67	128.952	7969.37	128.952	7635.98	128.952	7670.67	128.952	7453.86	128.952	7766.39	128.952	7292.14	128.952	7635.98
130.864	12789.7	130.864	10819.2	130.864	9567.09	130.864	8575.58	130.864	8373.61	130.864	8000.54	130.864	8086.35	130.864	7506.66	130.864	7798.81	130.864	7712.75	130.864	7599.53	130.864	7302.01	130.864	7560.95	130.864	7303.52	130.864	7609.86	130.864	7488.72	130.864	7310.02	130.864	7618.12	130.864	7517.97	130.864	7781.59	130.864	7618.12	130.864	7218.8	130.864	7638.35	130.864	7410.21	130.864	7781.59
132.775	12237.6	132.775	10277.6	132.775	9039.31	132.775	8148.4	132.775	7914.55	132.775	7554.97	132.775	7643.78	132.775	7445.26	132.775	7584.83	132.775	7474.8	132.775	7321.46	132.775	7282.78	132.775	7198.55	132.775	7220.62	132.775	7123.33	132.775	7075.17	132.775	7045.39	132.775	7236.7	132.775	7407.65	132.775	7223.35	132.775	7236.7	132.775	7227.9	132.775	7384.45	132.775	7296.42	132.775	7223.35
134.685	12142.5	134.685	10002.5	134.685	9066.97	134.685	8229.68	134.685	7587.9	134.685	7469.79	134.685	7818.44	134.685	7454.14	134.685	7349.12	134.685	7197.09	134.685	7352.71	134.685	6968.88	134.685	7094.4	134.685	7095.95	134.685	7106.02	134.685	7019.89	134.685	6907.02	134.685	7303.46	134.685	7269.42	134.685	7186.29	134.685	7303.46	134.685	7153.17	134.685	7207.7	134.685	7222.8	134.685	7186.29
136.594	11891.4	136.594	9927.14	136.594	8827.12	136.594	7942.46	136.594	7498.69	136.594	7161.03	136.594	7362.34	136.594	7136.33	136.594	7345.71	136.594	7310.65	136.594	6826.29	136.594	6960.35	136.594	6716.52	136.594	6633.54	136.594	7013.93	136.594	6768.91	136.594	6790.94	136.594	6854.4	136.594	7048.32	136.594	6970.43	136.594	6854.4	136.594	6887.64	136.594	7074.12	136.594	6853.36	136.594	6970.43
138.503	11774.3	138.503	9760.43	138.503	8326.78	138.503	7922.77	138.503	7546.95	138.503	7227.71	138.503	7287.52	138.503	6829.83	138.503	7051.63	138.503	7036.49	138.503	7002.23	138.503	6963.21	138.503	6809.94	138.503	6491.41	138.503	6749.08	138.503	6562.24	138.503	6712.17	138.503	6835.55	138.503	7014.35	138.503	6911.78	138.503	6835.55	138.503	6846.33	138.503	7006.75	138.503	6657.12	138.503	6911.78
140.411	11816.4	140.411	9846.45	140.411	8637.99	140.411	7681.64	140.411	7390.71	140.411	6958.87	140.411	7387	140.411	7021.69	140.411	6947.9	140.411	6886.63	140.411	6877.57	140.411	6723.49	140.411	6784.67	140.411	6848.57	140.411	6832.5	140.411	6448.91	140.411	6553.73	140.411	6786.92	140.411	6888.54	140.411	6818.37	140.411	6786.92	140.411	6566.25	140.411	6910.59	140.411	6704.11	140.411	6818.37
142.318	12239.6	142.318	9457.23	142.318	8470.79	142.318	7511.1	142.318	7309	142.318	6903.52	142.318	7016.8	142.318	6893.92	142.318	6767.56	142.318	6655.09	142.318	6502.31	142.318	6179.19	142.318	6540.74	142.318	6550.05	142.318	6535.21	142.318	6243.94	142.318	6064.64	142.318	6628.53	142.318	6737.91	142.318	6722.21	142.318	6628.53	142.318	6472.43	142.318	6705.67	142.318	6665.34	142.318	6722.21
144.225	12143.1	144.225	9557.82	144.225	8329.2	144.225	7782.18	144.225	6992.84	144.225	6814.7	144.225	7099.93	144.225	6705.55	144.225	6953.62	144.225	6605.9	144.225	6344.48	144.225	6348.36	144.225	6524.17	144.225	6426.88	144.225	6435.22	144.225	6228.36	144.225	6200.93	144.225	6459.41	144.225	6847.47	144.225	6569.32	144.225	6459.41	144.225	6172.89	144.225	6735.01	144.225	6423.82	144.225	6569.32
146.131	12394.8	146.131	9715.25	146.131	8395.27	146.131	7668.92	146.131	7266.27	146.131	6774.44	146.131	6973.44	146.131	6567.59	146.131	6580.12	146.131	6529.08	146.131	6427.11	146.131	6336	146.131	6320.98	146.131	6397.06	146.131	6360.56	146.131	6190.17	146.131	6013.61	146.131	6174.57	146.131	6383.24	146.131	6389.72	146.131	6174.57	146.131	6398.64	146.131	6558.63	146.131	6236.59	146.131	6389.72
148.036	12878.9	148.036	9859.57	148.036	8503.01	148.036	7456.34	148.036	7092.3	148.036	6743.75	148.036	6985.32	148.036	6624.07	148.036	6597.07	148.036	6499.64	148.036	6313.22	148.036	6050.15	148.036	6218.19	148.036	6109.62	148.036	6268.24	148.036	6313.42	148.036	5718.71	148.036	6484.03	148.036	6456.24	148.036	6400.44	148.036	6484.03	148.036	6326.7	148.036	6287.55	148.036	6123.66	148.036	6400.44
149.941	12644.4	149.941	9736.81	149.941	8459.46	149.941	7460.46	149.941	6956.98	149.941	6535.66	149.941	7134.62	149.941	6406.02	149.941	6552.5	149.941	6402.61	149.941	6276.83	149.941	6175.82	149.941	6276.82	149.941	6181.58	149.941	6266.29	149.941	6044.11	149.941	5820.23	149.941	6308.8	149.941	6432.48	149.941	6351.48	149.941	6308.8	149.941	6159.09	149.941	6562.79	149.941	6229.03	149.941	6351.48
151.844	11890.3	151.844	9070	151.844	7996.65	151.844	7157.33	151.844	6739.31	151.844	6376.19	151.844	6523.34	151.844	6263.44	151.844	6255.44	151.844	6036.01	151.844	6108.96	151.844	5909.03	151.844	6067.89	151.844	5845.97	151.844	6067.71	151.844	5854.26	151.844	5958.22	151.844	5700.92	151.844	6295.99	151.844	6245.86	151.844	5700.92	151.844	6019.82	151.844	5946.37	151.844	5870.74	151.844	6245.86
153.748	11151.7	153.748	8776.18	153.748	7716.61	153.748	6858.96	153.748	6164.32	153.748	6130.38	153.748	6305.51	153.748	6171.37	153.748	6145.9	153.748	5743.84	153.748	5811.63	153.748	5654.81	153.748	5670.42	153.748	5738.78	153.748	5696.53	153.748	5612.9	153.748	5719.67	153.748	5818.38	153.748	5709.78	153.748	5748.61	153.748	5818.38	153.748	5749.92	153.748	6059.32	153.748	5605.8	153.748	5748.61
155.65	10547.7	155.65	8431.38	155.65	7376.37	155.65	6383.38	155.65	6165.05	155.65	5771.23	155.65	5922.15	155.65	5801.83	155.65	5690.91	155.65	5758.14	155.65	5409.86	155.65	5619.17	155.65	5624.42	155.65	5468.06	155.65	5557.77	155.65	5317.04	155.65	5252.62	155.65	5523.21	155.65	5437.86	155.65	5505.73	155.65	5523.21	155.65	5454.4	155.65	5369.63	155.65	5327.23	155.65	5505.73
157.552	9631.19	157.552	7912.65	157.552	6915.96	157.552	6109.62	157.552	5997.51	157.552	5502.79	157.552	5723.27	157.552	5536.82	157.552	5467.5	157.552	5553.92	157.552	5397.68	157.552	5116.14	157.552	5398.92	157.552	5242.81	157.552	5494.44	157.552	5236.7	157.552	5068.07	157.552	5389.44	157.552	5608.25	157.552	5467.26	157.552	5389.44	157.552	5339.28	157.552	5684.35	157.552	5270.03	157.552	5467.26
159.453	9161.34	159.453	7515	159.453	6476.39	159.453	5925.7	159.453	5609.73	159.453	5420.06	159.453	5628.91	159.453	5365.38	159.453	5352.68	159.453	5055.19	159.453	5252.09	159.453	5189.72	159.453	5120.94	159.453	5204.05	159.453	5329.56	159.453	4900.91	159.453	4826.06	159.453	5409.06	159.453	5431.97	159.453	5197.19	159.453	5409.06	159.453	5099.57	159.453	5229.48	159.453	5162.24	159.453	5197.19
161.353	8380.16	161.353	6877.48	161.353	6349.71	161.353	5437.65	161.353	5122.73	161.353	5009.06	161.353	5327.07	161.353	5053.53	161.353	4891.48	161.353	4916.98	161.353	4896.13	161.353	4585.95	161.353	4839.49	161.353	4687.8	161.353	4814.14	161.353	4720.67	161.353	4564.58	161.353	4972.1	161.353	5062.03	161.353	5028.55	161.353	4972.1	161.353	4793.29	161.353	5053.03	161.353	5024.86	161.353	5028.55
163.253	8148.7	163.253	6717.11	163.253	5981.94	163.253	5492.49	163.253	5043.53	163.253	4899.83	163.253	5083.77	163.253	4951.27	163.253	4755.91	163.253	4792.3	163.253	4541.81	163.253	4727.83	163.253	4496.58	163.253	4646.07	163.253	4651.2	163.253	4609.01	163.253	4432.67	163.253	4938.57	163.253	5005.45	163.253	4963.35	163.253	4938.57	163.253	4719.46	163.253	4662.04	163.253	4759.91	163.253	4963.35
165.152	7901.99	165.152	6128.92	165.152	5645.1	165.152	4982.25	165.152	4844.16	165.152	4640.38	165.152	4768.03	165.152	4594.63	165.152	4689	165.152	4512.17	165.152	4677.14	165.152	4418.39	165.152	4572.25	165.152	4358.89	165.152	4560.76	165.152	4171.94	165.152	4309.34	165.152	4405.5	165.152	4660.24	165.152	4585.61	165.152	4405.5	165.152	4494.09	165.152	4604.51	165.152	4684.4	165.152	4585.61
167.05	7163.09	167.05	5931.95	167.05	5568.21	167.05	4655.95	167.05	4719.63	167.05	4358.73	167.05	4525.88	167.05	4157.63	167.05	4390.77	167.05	4325.61	167.05	4458.14	167.05	4212.65	167.05	4218.49	167.05	4253.26	167.05	4434.84	167.05	4085.48	167.05	4109.6	167.05	4363.89	167.05	4579.42	167.05	4413.34	167.05	4363.89	167.05	4380.2	167.05	4453.47	167.05	4238.35	167.05	4413.34
168.947	6842.02	168.947	5487.22	168.947	5142.31	168.947	4501.6	168.947	4453.97	168.947	4307.9	168.947	4470.32	168.947	4386.28	168.947	4258.23	168.947	4253.62	168.947	4018.84	168.947	3944.61	168.947	4197.33	168.947	4187.21	168.947	4255.44	168.947	3997.64	168.947	4123.47	168.947	4499.75	168.947	4406	168.947	4234.56	168.947	4499.75	168.947	4182.79	168.947	4346.92	168.947	4319.78	168.947	4234.56
170.844	6445.82	170.844	5385.75	170.844	4632.41	170.844	4055.25	170.844	4058.19	170.844	3948.9	170.844	4252.37	170.844	4160.6	170.844	3954.41	170.844	3912.23	170.844	3938.25	170.844	3801.3	170.844	4001.79	170.844	3838.75	170.844	4047.58	170.844	3771.45	170.844	3830.97	170.844	4189.11	170.844	4114	170.844	4238.28	170.844	4189.11	170.844	4137.89	170.844	4247.88	170.844	4088.7	170.844	4238.28
172.74	6010.55	172.74	4906.59	172.74	4640.54	172.74	4134.89	172.74	3827.32	172.74	3941.76	172.74	3995.06	172.74	3983.61	172.74	3874.32	172.74	3976.44	172.74	3937.38	172.74	3849.73	172.74	3813.87	172.74	3885.89	172.74	4002.28	172.74	3718.91	172.74	3714.11	172.74	4068.98	172.74	4142.42	172.74	3970.52	172.74	4068.98	172.74	3855.51	172.74	3940.38	172.74	3756.12	172.74	3970.52
174.636	5378.22	174.636	4537.75	174.636	4095.72	174.636	3746.57	174.636	3543.37	174.636	3501.5	174.636	3880.39	174.636	3596.33	174.636	3858.98	174.636	3672.29	174.636	3522.25	174.636	3378.92	174.636	3512.6	174.636	3763.66	174.636	3670.54	174.636	3479.04	174.636	3351.9	174.636	3655.37	174.636	3821.29	174.636	3809.28	174.636	3655.37	174.636	3561.66	174.636	3863.41	174.636	3719.05	174.636	3809.28
176.53	4874.87	176.53	4248.26	176.53	3842.97	176.53	3513.28	176.53	3121.37	176.53	3296.13	176.53	3712.38	176.53	3175.76	176.53	3402.41	176.53	3403.77	176.53	3267.88	176.53	3293.88	176.53	3398.98	176.53	3424.05	176.53	3395.39	176.53	3249.86	176.53	3117.36	176.53	3453.29	176.53	3550.61	176.53	3479.59	176.53	3453.29	176.53	3339.35	176.53	3369.01	176.53	3634.51	176.53	3479.59
178.424	4580.55	178.424	4221.14	178.424	3843.31	178.424	3272.06	178.424	3258.33	178.424	3038.67	178.424	3637.05	178.424	3325.93	178.424	3325.62	178.424	3304.9	178.424	3271.28	178.424	3143.62	178.424	3200.04	178.424	3201.1	178.424	3451.84	178.424	3137.38	178.424	3348.51	178.424	3592.76	178.424	3659.4	178.424	3350.45	178.424	3592.76	178.424	3488.61	178.424	3341.18	178.424	3457.52	178.424	3350.45
180.318	4287.28	180.318	3664.42	180.318	3353.77	180.318	3073.93	180.318	3039.26	180.318	2978.13	180.318	3449.41	180.318	3090.84	180.318	3135.64	180.318	2995.7	180.318	2956.46	180.318	2844.16	180.318	2944.78	180.318	3067.8	180.318	3184.9	180.318	3062.61	180.318	2951.35	180.318	3240.79	180.318	3366.68	180.318	3450.88	180.318	3240.79	180.318	3247.43	180.318	3350.93	180.318	3104.07	180.318	3450.88
182.21	3811.09	182.21	3783.12	182.21	3255.35	182.21	2796.9	182.21	2818.19	182.21	2812.54	182.21	3335.47	182.21	2886.52	182.21	2932.47	182.21	3104.18	182.21	3154.44	182.21	2770.52	182.21	2900.22	182.21	2823.18	182.21	3075.57	182.21	2869.57	182.21	3066.9	182.21	3151.39	182.21	3370.44	182.21	3217.9	182.21	3151.39	182.21	2983.84	182.21	3157.29	182.21	2952.2	182.21	3217.9
184.102	3760.01	184.102	3254.26	184.102	2953.09	184.102	2836.98	184.102	2784.13	184.102	2505.9	184.102	2956.26	184.102	2805.98	184.102	2744.14	184.102	2862.35	184.102	2777.24	184.102	2835.7	184.102	2751.37	184.102	2922.25	184.102	3042.88	184.102	2905.27	184.102	2781.18	184.102	2922.58	184.102	3207.71	184.102	3151.5	184.102	2922.58	184.102	3009.84	184.102	3299.25	184.102	3078.9	184.102	3151.5
185.994	3305.08	185.994	3101.87	185.994	2925	185.994	2626.2	185.994	2696.09	185.994	2565.23	185.994	3068.78	185.994	2847.22	185.994	2716.66	185.994	2652.22	185.994	2650.86	185.994	2527.73	185.994	2728.24	185.994	2686.01	185.994	3004.84	185.994	2615.72	185.994	2626.18	185.994	2918.36	185.994	3101.5	185.994	3067.7	185.994	2918.36	185.994	2750.46	185.994	3010.85	185.994	2854.2	185.994	3067.7
187.884	3249.32	187.884	3048.97	187.884	2792.1	187.884	2455.57	187.884	2436.1	187.884	2380.54	187.884	2631.04	187.884	2659.27	187.884	2651.03	187.884	2772.81	187.884	2272.31	187.884	2469.6	187.884	2523.85	187.884	2749.49	187.884	2847.45	187.884	2536.94	187.884	2465.94	187.884	2950.75	187.884	3083.81	187.884	2926.52	187.884	2950.75	187.884	2744.69	187.884	2904.08	187.884	2686.09	187.884	2926.52
189.774	2727.75	189.774	2586.57	189.774	2527.4	189.774	2137.12	189.774	2106.16	189.774	2116.86	189.774	2454.06	189.774	2367.14	189.774	2340.29	189.774	2412.13	189.774	2538.62	189.774	2355.33	189.774	2258.21	189.774	2483.68	189.774	2584.73	189.774	2438.93	189.774	2323.45	189.774	2655.76	189.774	2794.67	189.774	2728.97	189.774	2655.76	189.774	2604.55	189.774	2705.97	189.774	2623.6	189.774	2728.97
191.663	2690.41	191.663	2842.7	191.663	2414.92	191.663	2305.84	191.663	2278.3	191.663	2315.18	191.663	2464.86	191.663	2322.83	191.663	2439.43	191.663	2474.19	191.663	2224.79	191.663	2336.94	191.663	2424.32	191.663	2217.61	191.663	2523.69	191.663	2331.71	191.663	2225.73	191.663	2549.4	191.663	2839.07	191.663	2596.05	191.663	2549.4	191.663	2560.05	191.663	2581.51	191.663	2615.73	191.663	2596.05
193.552	2490.32	193.552	2300.37	193.552	2305.68	193.552	1924.76	193.552	1963.51	193.552	2025.54	193.552	2486.43	193.552	1940.37	193.552	1872.48	193.552	2339.99	193.552	1989.83	193.552	2043.43	193.552	2258.21	193.552	2268.29	193.552	2337.34	193.552	2202.28	193.552	2256.79	193.552	2487.67	193.552	2731.04	193.552	2475.78	193.552	2487.67	193.552	2317.2	193.552	2450.74	193.552	2324.5	193.552	2475.78
195.44	2369.5	195.44	2145.6	195.44	2196.69	195.44	1936.89	195.44	1835.82	195.44	2051.92	195.44	2346.81	195.44	2100.75	195.44	2187.45	195.44	2236.56	195.44	2071.76	195.44	1891.82	195.44	2073.87	195.44	2255.72	195.44	2180.68	195.44	2084.66	195.44	1933.63	195.44	2357.6	195.44	2432.57	195.44	2321.17	195.44	2357.6	195.44	2332.01	195.44	2304.64	195.44	2117.91	195.44	2321.17
197.327	1954.98	197.327	2142.41	197.327	2041.96	197.327	1767.25	197.327	1813.24	197.327	1621.36	197.327	2097.98	197.327	1915	197.327	1829.34	197.327	2038.89	197.327	1793.58	197.327	1848.11	197.327	2185.32	197.327	2060.92	197.327	2315.74	197.327	1924.86	197.327	1901.28	197.327	2202.19	197.327	2280.69	197.327	2257.22	197.327	2202.19	197.327	2245.49	197.327	2217.25	197.327	2267.97	197.327	2257.22
199.213	2229.77	199.213	2011.81	199.213	2049.52	199.213	1731.85	199.213	1731.78	199.213	1810.85	199.213	1938.98	199.213	1860.12	199.213	1921.17	199.213	1983	199.213	1881.3	199.213	1711.31	199.213	1883.57	199.213	1988.89	199.213	2237.51	199.213	1741.89	199.213	1847.73	199.213	2115.44	199.213	2154.39	199.213	2187.95	199.213	2115.44	199.213	2058.65	199.213	1997.55	199.213	2178.69	199.213	2187.95
201.099	1966.89	201.099	1979.83	201.099	1869.37	201.099	1646.69	201.099	1463.46	201.099	1484.41	201.099	1746.8	201.099	1696.13	201.099	1738.95	201.099	1949.91	201.099	1607.93	201.099	1641.43	201.099	1804.63	201.099	1821.64	201.099	1895.01	201.099	1678.75	201.099	1837.01	201.099	1890.38	201.099	2193.7	201.099	1969.36	201.099	1890.38	201.099	1857.51	201.099	1997.58	201.099	1984.09	201.099	1969.36
202.984	1810.37	202.984	1902.47	202.984	2057.53	202.984	1403.8	202.984	1629.27	202.984	1252.05	202.984	1864.45	202.984	1601.02	202.984	1488.7	202.984	1773.61	202.984	1635.49	202.984	1535.49	202.984	1590.5	202.984	1562.19	202.984	1940.25	202.984	1776.46	202.984	1821.1	202.984	1980	202.984	2004.62	202.984	2004.46	202.984	1980	202.984	1736.05	202.984	2012.33	202.984	1603.16	202.984	2004.46
204.868	1842.22	204.868	1732.74	204.868	1706	204.868	1376.17	204.868	1453.23	204.868	1444.79	204.868	1757.96	204.868	1490.82	204.868	1451.41	204.868	1810.11	204.868	1648.98	204.868	1580.48	204.868	1577.2	204.868	1677.54	204.868	1728.23	204.868	1517.02	204.868	1608.03	204.868	1849.31	204.868	1933.15	204.868	1838.27	204.868	1849.31	204.868	1761.31	204.868	1800.82	204.868	1670.93	204.868	1838.27
206.752	1755.46	206.752	1622.67	206.752	1800.81	206.752	1477.83	206.752	1468.36	206.752	1453.61	206.752	1881.32	206.752	1530.53	206.752	1551.11	206.752	1768.43	206.752	1471.4	206.752	1389.42	206.752	1468.73	206.752	1645.69	206.752	1621.96	206.752	1447.45	206.752	1498.81	206.752	1807.33	206.752	1917.31	206.752	1971.78	206.752	1807.33	206.752	1827.28	206.752	1663.05	206.752	1783.39	206.752	1971.78
208.635	1351.1	208.635	1543.27	208.635	1465.95	208.635	1308.78	208.635	1393.66	208.635	1344.55	208.635	1677.54	208.635	1240.15	208.635	1608.8	208.635	1429.57	208.635	1242.78	208.635	1242.31	208.635	1516.1	208.635	1377.67	208.635	1606.45	208.635	1415.74	208.635	1431.43	208.635	1453.06	208.635	1702.1	208.635	1862.02	208.635	1453.06	208.635	1498.97	208.635	1646.03	208.635	1506.56	208.635	1862.02
210.517	1213.16	210.517	1339.53	210.517	1450.45	210.517	1080.03	210.517	1116.14	210.517	1160.6	210.517	1534.63	210.517	1194.71	210.517	1231.48	210.517	1345.54	210.517	1404.1	210.517	1270.16	210.517	1363.32	210.517	1500.47	210.517	1346.7	210.517	1390.9	210.517	1091.91	210.517	1568.51	210.517	1652.53	210.517	1561.98	210.517	1568.51	210.517	1440.39	210.517	1562.78	210.517	1528.44	210.517	1561.98
212.398	1210.65	212.398	1113.49	212.398	1311.3	212.398	1177.58	212.398	1181.8	212.398	885.765	212.398	1399.6	212.398	1251.19	212.398	1372.18	212.398	1384.35	212.398	1245.38	212.398	1191.98	212.398	1276.4	212.398	1390.1	212.398	1300.73	212.398	1141.95	212.398	1128.25	212.398	1490.68	212.398	1607.62	212.398	1479.66	212.398	1490.68	212.398	1385.55	212.398	1417.29	212.398	1433.04	212.398	1479.66
214.279	1041.59	214.279	1073.13	214.279	1174.52	214.279	945.459	214.279	1050.66	214.279	1108.06	214.279	1255.46	214.279	1200.62	214.279	1127.89	214.279	1249	214.279	1183.63	214.279	1084.76	214.279	1098.33	214.279	1182.57	214.279	1300.54	214.279	1160.89	214.279	1212.46	214.279	1350.59	214.279	1545.36	214.279	1307.09	214.279	1350.59	214.279	1247.45	214.279	1356.58	214.279	1365.36	214.279	1307.09
216.16	1017.97	216.16	1176.49	216.16	1128.12	216.16	855.657	216.16	1237.71	216.16	1136.49	216.16	1387.22	216.16	1019	216.16	1103.62	216.16	1305.49	216.16	1126.85	216.16	1073.53	216.16	1233.13	216.16	986.89	216.16	1305.14	216.16	1145.72	216.16	993.542	216.16	1349.24	216.16	1456.77	216.16	1210.26	216.16	1349.24	216.16	1168.1	216.16	1435.65	216.16	1273.42	216.16	1210.26
218.039	997.823	218.039	1253.55	218.039	1140.1	218.039	948.184	218.039	1077.98	218.039	904.064	218.039	1176.87	218.039	1041.33	218.039	1065.38	218.039	1214.85	218.039	1059.05	218.039	801.269	218.039	1011.81	218.039	976.056	218.039	1279.52	218.039	916.452	218.039	1116.51	218.039	1281.63	218.039	1402.84	218.039	1259.19	218.039	1281.63	218.039	1117.51	218.039	1205.52	218.039	974.211	218.039	1259.19
219.918	789.144	219.918	1285.34	219.918	875.476	219.918	817.048	219.918	956.456	219.918	790.78	219.918	1241.44	219.918	846.618	219.918	995.178	219.918	1058.06	219.918	937.226	219.918	791.997	219.918	1035.36	219.918	1014.08	219.918	1074.71	219.918	980.087	219.918	848.355	219.918	1144.77	219.918	1325.6	219.918	1219.87	219.918	1144.77	219.918	1050.68	219.918	1145.18	219.918	1067.75	219.918	1219.87
221.796	659.943	221.796	1090.85	221.796	1250.24	221.796	659.253	221.796	815.152	221.796	682.645	221.796	1142.91	221.796	933.872	221.796	1085.02	221.796	990.132	221.796	1054.39	221.796	803.715	221.796	989.791	221.796	935.961	221.796	1061.69	221.796	923.631	221.796	1014.09	221.796	1111.67	221.796	1197.04	221.796	1104.31	221.796	1111.67	221.796	1010.61	221.796	1116.64	221.796	1087.04	221.796	1104.31
223.673	714.226	223.673	797.091	223.673	1136.42	223.673	683.803	223.673	738.07	223.673	809.665	223.673	1061.31	223.673	830.096	223.673	964.903	223.673	936.078	223.673	812.542	223.673	790.424	223.673	858.11	223.673	723.711	223.673	861.483	223.673	635.087	223.673	861.725	223.673	978.329	223.673	1011.16	223.673	973.514	223.673	978.329	223.673	845.321	223.673	1069.91	223.673	1051.09	223.673	973.514
225.55	479.999	225.55	945.073	225.55	981.993	225.55	689.704	225.55	662.215	225.55	640.842	225.55	1016.62	225.55	880.295	225.55	772.84	225.55	886.897	225.55	871.687	225.55	542.129	225.55	904.32	225.55	782.33	225.55	1043.09	225.55	801.46	225.55	868.253	225.55	926.757	225.55	1151.99	225.55	978.493	225.55	926.757	225.55	992.807	225.55	979.997	225.55	885.891	225.55	978.493
227.426	747.265	227.426	847.797	227.426	1163.98	227.426	609.958	227.426	923.589	227.426	646.179	227.426	928.87	227.426	613.472	227.426	854.834	227.426	937.594	227.426	791.828	227.426	616.831	227.426	874.424	227.426	814.824	227.426	981.506	227.426	868.753	227.426	725.683	227.426	982.956	227.426	1165.51	227.426	915.249	227.426	982.956	227.426	684.074	227.426	925.9	227.426	832.461	227.426	915.249
229.301	599.026	229.301	905.266	229.301	965.386	229.301	470.568	229.301	628.197	229.301	497.68	229.301	882.048	229.301	765.631	229.301	760.888	229.301	716.172	229.301	720.967	229.301	477.532	229.301	712.424	229.301	629.196	229.301	812.745	229.301	630.969	229.301	640.016	229.301	767.93	229.301	1011.74	229.301	924.784	229.301	767.93	229.301	713.127	229.301	1000.63	229.301	819.8	229.301	924.784
231.176	563.285	231.176	1032.48	231.176	903.207	231.176	692.537	231.176	623.039	231.176	389.346	231.176	948.161	231.176	543.775	231.176	606.005	231.176	800.634	231.176	691.106	231.176	524.234	231.176	694.325	231.176	640.449	231.176	869.805	231.176	630.11	231.176	762.255	231.176	828.684	231.176	882.675	231.176	868.103	231.176	828.684	231.176	763.97	231.176	869.182	231.176	873.911	231.176	868.103
233.05	673.04	233.05	872.452	233.05	884.447	233.05	456.866	233.05	661.118	233.05	550.179	233.05	862.214	233.05	670.907	233.05	633.189	233.05	717.983	233.05	652.247	233.05	578.938	233.05	694.128	233.05	692.586	233.05	742.691	233.05	625.178	233.05	708.402	233.05	890.22	233.05	866.328	233.05	788.21	233.05	890.22	233.05	762.607	233.05	759.568	233.05	640.799	233.05	788.21
234.923	488.292	234.923	712.171	234.923	765.109	234.923	329.556	234.923	523.436	234.923	576.179	234.923	763.209	234.923	716.029	234.923	518.442	234.923	781.221	234.923	398.39	234.923	415.645	234.923	602.835	234.923	522.609	234.923	645.406	234.923	523.175	234.923	529.46	234.923	660.543	234.923	666.699	234.923	709.107	234.923	660.543	234.923	770.039	234.923	869.789	234.923	712.467	234.923	709.107
236.796	350.039	236.796	966.642	236.796	748.194	236.796	654.608	236.796	506.992	236.796	384.347	236.796	645.149	236.796	600.144	236.796	505.766	236.796	791.351	236.796	369.537	236.796	470.355	236.796	338.447	236.796	740.521	236.796	758.95	236.796	489.102	236.796	586.428	236.796	701.655	236.796	586.793	236.796	581.797	236.796	701.655	236.796	572.271	236.796	697.848	236.796	502.917	236.796	581.797
238.668	461.276	238.668	538.865	238.668	703.701	238.668	238.021	238.668	528.788	238.668	178.684	238.668	643.036	238.668	368.252	238.668	548.162	238.668	568.374	238.668	348.687	238.668	353.066	238.668	443.967	238.668	418.322	238.668	594.327	238.668	394.959	238.668	244.309	238.668	562.558	238.668	722.614	238.668	554.283	238.668	562.558	238.668	513.305	238.668	659.748	238.668	542.153	238.668	554.283
240.539	-1.13141e-09	240.539	637.838	240.539	460.631	240.539	333.795	240.539	382.822	240.539	381.188	240.539	492.872	240.539	467.354	240.539	303.632	240.539	476.291	240.539	449.84	240.539	307.78	240.539	384.394	240.539	438.016	240.539	520.538	240.539	381.748	240.539	350.103	240.539	587.256	240.539	538.163	240.539	455.567	240.539	587.256	240.539	378.143	240.539	636.492	240.539	562.176	240.539	455.567
242.41	424.205	242.41	499.559	242.41	514.982	242.41	279.928	242.41	582.094	242.41	445.858	242.41	664.658	242.41	448.452	242.41	382.176	242.41	775.103	242.41	311.996	242.41	530.493	242.41	494.729	242.41	551.602	242.41	710.584	242.41	439.468	242.41	475.81	242.41	620.749	242.41	770.445	242.41	559.65	242.41	620.749	242.41	484.787	242.41	579.081	242.41	585.988	242.41	559.65
244.279	248.885	244.279	352.025	244.279	416.753	244.279	253.417	244.279	364.602	244.279	256.692	244.279	435.395	244.279	320.546	244.279	348.794	244.279	490.81	244.279	361.154	244.279	360.205	244.279	318.972	244.279	330.08	244.279	398.466	244.279	157.118	244.279	356.429	244.279	711.04	244.279	690.462	244.279	484.534	244.279	711.04	244.279	361.239	244.279	381.518	244.279	512.592	244.279	484.534
246.149	339.031	246.149	463.234	246.149	471.941	246.149	185.262	246.149	436.344	246.149	372.69	246.149	584.084	246.149	366.634	246.149	231.485	246.149	513.413	246.149	363.311	246.149	239.914	246.149	387.122	246.149	452.452	246.149	559.184	246.149	271.698	246.149	298.96	246.149	474.129	246.149	748.217	246.149	403.221	246.149	474.129	246.149	424.499	246.149	421.803	246.149	441.989	246.149	403.221
248.017	66.6339	248.017	578.179	248.017	337.545	248.017	219.457	248.017	239.317	248.017	276.847	248.017	441.725	248.017	267.717	248.017	397.25	248.017	519.911	248.017	468.465	248.017	321.616	248.017	402.179	248.017	288.717	248.017	437.74	248.017	306.206	248.017	373.403	248.017	434.018	248.017	401.711	248.017	528.71	248.017	434.018	248.017	521.569	248.017	401.938	248.017	484.179	248.017	528.71
249.885	344.685	249.885	571.858	249.885	282.559	249.885	2.51566e-09	249.885	331.519	249.885	279.16	249.885	528.317	249.885	210.794	249.885	356.086	249.885	255.304	249.885	250.615	249.885	130.31	249.885	319.141	249.885	300.875	249.885	266.132	249.885	120.641	249.885	250.754	249.885	182.707	249.885	489.947	249.885	471.003	249.885	182.707	249.885	250.449	249.885	401.924	249.885	299.163	249.885	471.003
251.752	152.171	251.752	270.262	251.752	279.98	251.752	56.8856	251.752	204.945	251.752	130.627	251.752	444.86	251.752	161.862	251.752	103.991	251.752	279.59	251.752	302.756	251.752	47.9898	251.752	256.007	251.752	77.9233	251.752	550.36	251.752	2.76304e-09	251.752	239.014	251.752	412.197	251.752	485.926	251.752	392.1	251.752	412.197	251.752	355.139	251.752	373.76	251.752	322.942	251.752	392.1
253.618	60.0814	253.618	219.387	253.618	450.804	253.618	233.109	253.618	228.592	253.618	133.242	253.618	433.353	253.618	222.921	253.618	178.963	253.618	213.768	253.618	196.886	253.618	300.653	253.618	308.775	253.618	332.862	253.618	295.423	253.618	101.281	253.618	150.178	253.618	163.488	253.618	334.649	253.618	396	253.618	163.488	253.618	222.64	253.618	348.448	253.618	335.515	253.618	396
255.484	-79.5988	255.484	292.224	255.484	96.024	255.484	106.664	255.484	42.454	255.484	-5.06589e-09	255.484	167.795	255.484	116.967	255.484	6.49379e-10	255.484	206.836	255.484	1.32604e-09	255.484	119.296	255.484	159.442	255.484	172.689	255.484	160.321	255.484	0.48137	255.484	195.246	255.484	206.578	255.484	166.118	255.484	215.703	255.484	206.578	255.484	73.9513	255.484	331.985	255.484	265.883	255.484	215.703
257.349	83.1159	257.349	300.764	257.349	228.635	257.349	207.545	257.349	219.526	257.349	155.897	257.349	315.183	257.349	103.998	257.349	230.098	257.349	278.791	257.349	91.0943	257.349	284.912	257.349	257.005	257.349	333.403	257.349	261.051	257.349	126.597	257.349	179.212	257.349	270.469	257.349	191.332	257.349	281.208	257.349	270.469	257.349	269.072	257.349	246.372	257.349	205.045	257.349	281.208
259.214	-119.791	259.214	2.76123e-09	259.214	151.629	259.214	-29.2553	259.214	209.802	259.214	44.9259	259.214	222.515	259.214	34.0099	259.214	0.25279	259.214	307.633	259.214	66.1638	259.214	96.4962	259.214	77.4619	259.214	-9.22228e-10	259.214	225.611	259.214	-85.3754	259.214	107.075	259.214	87.1574	259.214	313.293	259.214	70.5145	259.214	87.1574	259.214	-7.3851e-10	259.214	281.608	259.214	2.51566e-09	259.214	70.5145
261.077	-42.3352	261.077	338.921	261.077	2.43381e-09	261.077	145.256	261.077	141.276	261.077	144.081	261.077	239.788	261.077	-1.61708e-09	261.077	-2.53925	261.077	99.3561	261.077	181.203	261.077	184.043	261.077	73.8079	261.077	36.4781	261.077	6.38283e-09	261.077	-93.4403	261.077	54.8306	261.077	344.643	261.077	-1.75442e-09	261.077	209.621	261.077	344.643	261.077	294.735	261.077	112.69	261.077	53.7466	261.077	209.621
262.94	-82.5364	262.94	258.516	262.94	206.739	262.94	188.069	262.94	58.941	262.94	-0.64464	262.94	5.59885e-09	262.94	61.9639	262.94	8.7169	262.94	157.958	262.94	42.2065	262.94	94.5469	262.94	300.039	262.94	106.834	262.94	235.215	262.94	6.39761	262.94	132.474	262.94	214.925	262.94	180.454	262.94	197.524	262.94	214.925	262.94	241.276	262.94	57.6181	262.94	198.283	262.94	197.524
264.803	-37.4136	264.803	278.774	264.803	397.838	264.803	153.178	264.803	83.7887	264.803	-23.2587	264.803	344.147	264.803	64.897	264.803	-39.984	264.803	161.436	264.803	201.168	264.803	7.07587e-10	264.803	113.152	264.803	74.0639	264.803	162.252	264.803	-28.8666	264.803	-1.46974e-09	264.803	-7.27596e-10	264.803	266.653	264.803	198.224	264.803	-7.27596e-10	264.803	159.619	264.803	186.389	264.803	86.6084	264.803	198.224
266.664	-53.9876	266.664	35.6823	266.664	99.2871	266.664	32.5705	266.664	65.8112	266.664	103.231	266.664	80.2245	266.664	112.794	266.664	81.3524	266.664	218.785	266.664	66.08	266.664	92.3955	266.664	124.14	266.664	104.164	266.664	74.1088	266.664	37.7617	266.664	147.405	266.664	149.866	266.664	251.597	266.664	110.717	266.664	149.866	266.664	178.764	266.664	3.83807e-10	266.664	147.72	266.664	110.717
268.525	-37.28	268.525	308.229	268.525	266.077	268.525	51.2383	268.525	-6.45377e-09	268.525	140.815	268.525	69.2289	268.525	14.6506	268.525	85.7197	268.525	-1.99907e-09	268.525	-39.0637	268.525	88.7258	268.525	2.81943e-10	268.525	54.1294	268.525	-28.2185	268.525	32.2764	268.525	39.6817	268.525	310.521	268.525	103.286	268.525	2.76486e-09	268.525	310.521	268.525	49.7058	268.525	153.449	268.525	211.614	268.525	2.76486e-09
270.385	67.6861	270.385	221.399	270.385	410.196	270.385	167.17	270.385	230.346	270.385	117.486	270.385	222.155	270.385	150.46	270.385	155.111	270.385	374.077	270.385	145.729	270.385	74.9827	270.385	108.725	270.385	25.9559	270.385	310.266	270.385	195.671	270.385	246.826	270.385	213.962	270.385	211.716	270.385	140.071	270.385	213.962	270.385	144.443	270.385	245.732	270.385	251.29	270.385	140.071
272.245	-18.1133	272.245	171.179	272.245	164.633	272.245	29.3555	272.245	-117.161	272.245	46.2336	272.245	308.998	272.245	114.216	272.245	7.52031	272.245	137.01	272.245	49.4498	272.245	130.158	272.245	-113.691	272.245	256.638	272.245	266.558	272.245	22.9399	272.245	88.8302	272.245	112.185	272.245	236.888	272.245	195.925	272.245	112.185	272.245	135.972	272.245	89.845	272.245	41.7433	272.245	195.925
274.104	294.296	274.104	94.5523	274.104	272.377	274.104	-36.2181	274.104	197.468	274.104	148.047	274.104	302.753	274.104	133.912	274.104	104.939	274.104	341.794	274.104	178.09	274.104	242.242	274.104	233.746	274.104	60.1707	274.104	316.652	274.104	110.075	274.104	178.689	274.104	354.187	274.104	419.8	274.104	264.56	274.104	354.187	274.104	25.2891	274.104	221.785	274.104	267.971	274.104	264.56
275.962	114.889	275.962	453.504	275.962	575.415	275.962	201.437	275.962	456.224	275.962	332.917	275.962	376.413	275.962	334.542	275.962	302.359	275.962	231.423	275.962	342.642	275.962	236.225	275.962	334.028	275.962	356.548	275.962	547.545	275.962	228.068	275.962	304.394	275.962	335.963	275.962	385.447	275.962	232.971	275.962	335.963	275.962	327.39	275.962	389.547	275.962	283.968	275.962	232.971
277.82	-29.3634	277.82	356.016	277.82	315.733	277.82	245.308	277.82	315.094	277.82	35.831	277.82	414.971	277.82	245.097	277.82	234.771	277.82	328.89	277.82	341.094	277.82	307.098	277.82	192.15	277.82	242.763	277.82	361.229	277.82	52.9131	277.82	410.938	277.82	307.511	277.82	194.83	277.82	211.154	277.82	307.511	277.82	290.271	277.82	474.127	277.82	214.732	277.82	211.154
279.677	-42.4894	279.677	465.071	279.677	466.319	279.677	45.3806	279.677	301.067	279.677	317.778	279.677	225.422	279.677	334.569	279.677	203.167	279.677	254.188	279.677	226.438	279.677	212.851	279.677	172.102	279.677	347.809	279.677	425.7	279.677	315.6	279.677	69.3136	279.677	118.824	279.677	399.944	279.677	237.103	279.677	118.824	279.677	237.926	279.677	158.52	279.677	84.2581	279.677	237.103
281.533	47.4811	281.533	160.651	281.533	365.157	281.533	159.641	281.533	313.129	281.533	418.746	281.533	554.759	281.533	331.951	281.533	324.538	281.533	295.311	281.533	274.663	281.533	461.471	281.533	366.878	281.533	407.68	281.533	437.951	281.533	357.121	281.533	363.512	281.533	289.898	281.533	351.786	281.533	420.815	281.533	289.898	281.533	389.352	281.533	432.719	281.533	391.541	281.533	420.815
283.388	140.517	283.388	625.736	283.388	382.232	283.388	333.075	283.388	345.268	283.388	195.722	283.388	548.972	283.388	429.233	283.388	405.872	283.388	469.25	283.388	408.758	283.388	452.949	283.388	474.467	283.388	480.367	283.388	487.977	283.388	340.466	283.388	363.525	283.388	300.728	283.388	472.354	283.388	497.283	283.388	300.728	283.388	385.543	283.388	581.72	283.388	515.576	283.388	497.283
285.243	29.5858	285.243	352.307	285.243	350.528	285.243	274.666	285.243	404.47	285.243	412.693	285.243	503.056	285.243	372.407	285.243	308.16	285.243	377.999	285.243	497.712	285.243	342.272	285.243	409.863	285.243	437.864	285.243	359.769	285.243	341.627	285.243	335.344	285.243	420.308	285.243	497.643	285.243	672.502	285.243	420.308	285.243	466.492	285.243	365.516	285.243	247.357	285.243	672.502
287.097	224.655	287.097	457.341	287.097	520.029	287.097	301.398	287.097	205.722	287.097	175.645	287.097	492	287.097	519.462	287.097	528.391	287.097	431.547	287.097	519.513	287.097	382.428	287.097	542.055	287.097	347.162	287.097	503.321	287.097	274.592	287.097	602.958	287.097	467.633	287.097	424.649	287.097	420.465	287.097	467.633	287.097	484.195	287.097	532.101	287.097	599.879	287.097	420.465
288.951	216.688	288.951	409.818	288.951	518.719	288.951	157.254	288.951	570.007	288.951	410.563	288.951	693.797	288.951	386.388	288.951	451.552	288.951	567.888	288.951	540.149	288.951	568.404	288.951	508.034	288.951	439.252	288.951	558.626	288.951	346.351	288.951	388.358	288.951	491.696	288.951	594.369	288.951	390.167	288.951	491.696	288.951	548.645	288.951	493.468	288.951	368.136	288.951	390.167
290.803	253.652	290.803	478.715	290.803	446.578	290.803	501.218	290.803	645.311	290.803	338.434	290.803	557.437	290.803	305.175	290.803	537.632	290.803	359.011	290.803	596.607	290.803	530.187	290.803	505.79	290.803	355.126	290.803	549.675	290.803	652.894	290.803	493.533	290.803	472.49	290.803	434.798	290.803	663.601	290.803	472.49	290.803	608.834	290.803	610.609	290.803	534.121	290.803	663.601
292.656	184.508	292.656	498.01	292.656	315.589	292.656	273.271	292.656	441.618	292.656	305.241	292.656	334.911	292.656	385.812	292.656	447.619	292.656	503.907	292.656	588.874	292.656	599.764	292.656	410.312	292.656	544.773	292.656	446.461	292.656	427.209	292.656	433.474	292.656	499.009	292.656	450.93	292.656	664.76	292.656	499.009	292.656	630.758	292.656	560.517	292.656	482.828	292.656	664.76
294.507	108.218	294.507	629.677	294.507	543.734	294.507	389.395	294.507	609.912	294.507	418.968	294.507	662.209	294.507	533.288	294.507	415.5	294.507	597.566	294.507	691.936	294.507	747.12	294.507	649.589	294.507	643.185	294.507	662.974	294.507	554.285	294.507	416.168	294.507	631.245	294.507	654.762	294.507	512.636	294.507	631.245	294.507	550.407	294.507	714.185	294.507	586.25	294.507	512.636
296.358	330.744	296.358	312.692	296.358	292.991	296.358	321.571	296.358	430.175	296.358	432.599	296.358	334.32	296.358	275.59	296.358	346.261	296.358	537.979	296.358	586.781	296.358	447.241	296.358	550.611	296.358	375.352	296.358	431.206	296.358	296.109	296.358	435.604	296.358	413.192	296.358	460.287	296.358	523.221	296.358	413.192	296.358	445.774	296.358	390.603	296.358	501.379	296.358	523.221
298.208	476.045	298.208	356.029	298.208	464.341	298.208	235.778	298.208	490.39	298.208	556.118	298.208	381.233	298.208	363.707	298.208	481.887	298.208	356.134	298.208	554.392	298.208	718.112	298.208	491.365	298.208	537.262	298.208	459.148	298.208	364.669	298.208	501.771	298.208	477.841	298.208	414.5	298.208	507.509	298.208	477.841	298.208	473.853	298.208	496.763	298.208	467.208	298.208	507.509
300.057	35.0787	300.057	280.662	300.057	523.763	300.057	327.996	300.057	489.539	300.057	320.507	300.057	396.938	300.057	407.626	300.057	326.366	300.057	467.021	300.057	432.755	300.057	408.718	300.057	346.84	300.057	290.906	300.057	355.79	300.057	318.952	300.057	455.656	300.057	340.183	300.057	283.394	300.057	490.489	300.057	340.183	300.057	301.633	300.057	284.657	300.057	393.729	300.057	490.489
301.906	110.804	301.906	468.564	301.906	192.235	301.906	144.205	301.906	199.603	301.906	255.747	301.906	355.422	301.906	148.333	301.906	182.682	301.906	246.627	301.906	208.854	301.906	484.042	301.906	430.023	301.906	247.271	301.906	305.122	301.906	282.945	301.906	294.246	301.906	229.211	301.906	339.965	301.906	350.155	301.906	229.211	301.906	239.108	301.906	214.274	301.906	195.933	301.906	350.155
303.754	182.176	303.754	303.707	303.754	132.735	303.754	56.382	303.754	360.564	303.754	369.82	303.754	159.674	303.754	228.816	303.754	157.819	303.754	396.942	303.754	358.675	303.754	458.068	303.754	395.901	303.754	306.346	303.754	281.133	303.754	284.633	303.754	410.528	303.754	357.916	303.754	298.204	303.754	357.496	303.754	357.916	303.754	279.267	303.754	168.605	303.754	258.812	303.754	357.496
305.601	229.149	305.601	136.062	305.601	262.241	305.601	154.506	305.601	265.4	305.601	191.708	305.601	200.681	305.601	17.0601	305.601	95.7623	305.601	120.953	305.601	256.2	305.601	270.78	305.601	187.461	305.601	211.12	305.601	97.8135	305.601	384.003	305.601	177.489	305.601	330.288	305.601	188.105	305.601	181.503	305.601	330.288	305.601	275.101	305.601	216.641	305.601	321.357	305.601	181.503
307.448	62.6788	307.448	139.6	307.448	182.728	307.448	80.5534	307.448	93.0932	307.448	100.39	307.448	139.431	307.448	84.051	307.448	76.4948	307.448	95.6482	307.448	123.412	307.448	108.16	307.448	135.69	307.448	-1.42046	307.448	360.152	307.448	88.0397	307.448	176.115	307.448	-18.682	307.448	52.6616	307.448	88.1675	307.448	-18.682	307.448	1.60201	307.448	79.3698	307.448	161.559	307.448	88.1675
309.294	83.7168	309.294	197.29	309.294	331.173	309.294	154.501	309.294	396.621	309.294	319.847	309.294	208.91	309.294	146.774	309.294	-5.42059e-10	309.294	313.014	309.294	217.295	309.294	250.191	309.294	174.572	309.294	136.712	309.294	297.137	309.294	270.729	309.294	194.391	309.294	53.9962	309.294	91.8657	309.294	108.479	309.294	53.9962	309.294	160.759	309.294	123.782	309.294	124.408	309.294	108.479
311.139	86.2147	311.139	205.1	311.139	265.55	311.139	122.325	311.139	256.963	311.139	-8.94295	311.139	94.1041	311.139	8.21383	311.139	130.489	311.139	193.037	311.139	231.83	311.139	207.853	311.139	23.095	311.139	157.505	311.139	126.757	311.139	52.054	311.139	100.303	311.139	88.3125	311.139	132.71	311.139	137.426	311.139	88.3125	311.139	41.5617	311.139	244.865	311.139	243.894	311.139	137.426
312.984	106.123	312.984	-2.22644e-09	312.984	29.8344	312.984	-1.96815e-09	312.984	101.097	312.984	4.33647e-09	312.984	-4.99858e-09	312.984	15.3549	312.984	82.3176	312.984	29.7035	312.984	-1.12777e-09	312.984	181.129	312.984	121.243	312.984	60.9441	312.984	-5.60249e-09	312.984	-2.28465e-09	312.984	3.8356	312.984	111.256	312.984	2.18568	312.984	-2.52112e-09	312.984	111.256	312.984	6.25732e-10	312.984	69.6083	312.984	71.0065	312.984	-2.52112e-09
314.828	156.391	314.828	232.049	314.828	-1.94996e-09	314.828	139.28	314.828	5.69707e-09	314.828	179.648	314.828	168.283	314.828	121.181	314.828	286.478	314.828	1.83354e-09	314.828	99.3905	314.828	-5.56611e-10	314.828	-2.54659e-10	314.828	84.0159	314.828	113.564	314.828	155.177	314.828	145.973	314.828	210.817	314.828	47.2853	314.828	130.299	314.828	210.817	314.828	114.862	314.828	-3.74712e-10	314.828	138.736	314.828	130.299
316.671	152.966	316.671	409.194	316.671	413.542	316.671	137.722	316.671	253.479	316.671	300.455	316.671	153.04	316.671	171.676	316.671	202.961	316.671	357.603	316.671	264.002	316.671	426.789	316.671	163.426	316.671	170.706	316.671	158.535	316.671	241.646	316.671	177.7	316.671	117.983	316.671	1.47156e-09	316.671	166.008	316.671	117.983	316.671	206.097	316.671	133.189	316.671	32.0707	316.671	166.008
318.514	253.796	318.514	78.4221	318.514	260.316	318.514	192.317	318.514	354.06	318.514	162.411	318.514	116.261	318.514	65.8222	318.514	141.757	318.514	61.5283	318.514	418.827	318.514	390.741	318.514	291.178	318.514	8.22183e-10	318.514	149.904	318.514	89.3999	318.514	1.45883e-09	318.514	10.7437	318.514	63.0358	318.514	201.119	318.514	10.7437	318.514	78.7	318.514	123.759	318.514	-2.23008e-09	318.514	201.119
320.356	327.825	320.356	276.721	320.356	312.31	320.356	122.055	320.356	223.731	320.356	106.508	320.356	227.938	320.356	19.6029	320.356	69.8566	320.356	212.771	320.356	119.859	320.356	181.849	320.356	169.249	320.356	136.161	320.356	137.663	320.356	129.432	320.356	225.79	320.356	152.087	320.356	62.5518	320.356	135.627	320.356	152.087	320.356	147.666	320.356	222.704	320.356	92.5825	320.356	135.627
322.197	7.27596e-10	322.197	160.077	322.197	170.512	322.197	229.927	322.197	123.483	322.197	168.738	322.197	381.06	322.197	1.38971e-09	322.197	192.251	322.197	99.3233	322.197	74.0893	322.197	305.103	322.197	152.631	322.197	60.6178	322.197	276.806	322.197	308.737	322.197	270.856	322.197	7.63976e-10	322.197	231.543	322.197	208.527	322.197	7.63976e-10	322.197	252.988	322.197	103.017	322.197	151.548	322.197	208.527
324.038	250.966	324.038	594.479	324.038	221.91	324.038	258.923	324.038	444.306	324.038	199.092	324.038	329.617	324.038	325.599	324.038	271.931	324.038	352.18	324.038	378.512	324.038	475.498	324.038	344.314	324.038	44.3631	324.038	296.323	324.038	219.308	324.038	305.19	324.038	37.4472	324.038	102.003	324.038	226.813	324.038	37.4472	324.038	361.663	324.038	299.693	324.038	376.89	324.038	226.813
325.878	242.983	325.878	318.915	325.878	465.492	325.878	336.035	325.878	540.191	325.878	422.562	325.878	392.6	325.878	560.475	325.878	365.888	325.878	285.333	325.878	310.12	325.878	521.025	325.878	285.29	325.878	354.391	325.878	431.206	325.878	525.137	325.878	427.785	325.878	220.305	325.878	486.928	325.878	399.479	325.878	220.305	325.878	428.683	325.878	260.724	325.878	312.605	325.878	399.479
327.717	179.031	327.717	514.373	327.717	302.245	327.717	340.254	327.717	569.129	327.717	437.14	327.717	240.998	327.717	357.619	327.717	491.112	327.717	405.776	327.717	588.906	327.717	503.676	327.717	613.551	327.717	607.694	327.717	420.448	327.717	648.22	327.717	644.635	327.717	573.568	327.717	437.312	327.717	421.518	327.717	573.568	327.717	559.044	327.717	440.105	327.717	490.686	327.717	421.518
329.556	576.095	329.556	297.84	329.556	171.158	329.556	400.569	329.556	374.109	329.556	618.819	329.556	377.802	329.556	502.021	329.556	568.594	329.556	502.504	329.556	730.863	329.556	615.446	329.556	718.087	329.556	599.267	329.556	719.04	329.556	657.549	329.556	764.732	329.556	788.229	329.556	575.149	329.556	773.926	329.556	788.229	329.556	540.74	329.556	656.83	329.556	513.127	329.556	773.926
331.393	336.155	331.393	596.307	331.393	547.22	331.393	419.974	331.393	871.124	331.393	844.589	331.393	549	331.393	705.673	331.393	747.325	331.393	600.509	331.393	866.984	331.393	942.325	331.393	757.891	331.393	707.103	331.393	673.974	331.393	689.118	331.393	815.069	331.393	745.283	331.393	634.433	331.393	934.695	331.393	745.283	331.393	841.765	331.393	785.891	331.393	741.924	331.393	934.695
333.231	656.196	333.231	551.761	333.231	772.418	333.231	938.459	333.231	774.163	333.231	903.443	333.231	891.582	333.231	759.564	333.231	1123.3	333.231	920.785	333.231	1201.26	333.231	1164.31	333.231	1112.95	333.231	1027.2	333.231	1154.24	333.231	1178.92	333.231	1259.64	333.231	1264.72	333.231	1161.16	333.231	1290.82	333.231	1264.72	333.231	1210.11	333.231	1080.28	333.231	1023.07	333.231	1290.82
335.067	677.199	335.067	600.193	335.067	776.74	335.067	627.016	335.067	782.219	335.067	689.374	335.067	657.538	335.067	851.686	335.067	1013.5	335.067	999.325	335.067	1286.69	335.067	1228.39	335.067	1296.27	335.067	1064.54	335.067	1063.83	335.067	1203.95	335.067	1262.43	335.067	1249.54	335.067	1277.32	335.067	1285.29	335.067	1249.54	335.067	1034.78	335.067	1114	335.067	1180.56	335.067	1285.29
336.903	482.15	336.903	883.591	336.903	711.176	336.903	864.636	336.903	899.283	336.903	1105.37	336.903	1165.86	336.903	1086.03	336.903	1033.92	336.903	1359.12	336.903	1351.26	336.903	1628.55	336.903	1536.82	336.903	1405.12	336.903	1432.74	336.903	1693.2	336.903	1528.45	336.903	1539.74	336.903	1375.91	336.903	1466.11	336.903	1539.74	336.903	1501.76	336.903	1418.04	336.903	1380.39	336.903	1466.11
338.738	638.03	338.738	968.945	338.738	908.713	338.738	960.311	338.738	1299.35	338.738	1291.44	338.738	1275.52	338.738	1362.58	338.738	1360.56	338.738	1498.17	338.738	1604.97	338.738	1718.8	338.738	1485.6	338.738	1636.95	338.738	1697.95	338.738	1941.67	338.738	1843.68	338.738	1623.3	338.738	1872.92	338.738	1969.27	338.738	1623.3	338.738	1796.04	338.738	1693.38	338.738	1629.55	338.738	1969.27
340.573	338.825	340.573	652.245	340.573	1111.34	340.573	1113.03	340.573	1337.4	340.573	1333.55	340.573	1215.53	340.573	1441.34	340.573	1514.39	340.573	1641.46	340.573	1895.81	340.573	1906.12	340.573	1694.61	340.573	1813	340.573	1940.46	340.573	1914.34	340.573	1985.11	340.573	2036.22	340.573	2022.35	340.573	2156.75	340.573	2036.22	340.573	2159.63	340.573	1865.03	340.573	1915.03	340.573	2156.75
342.407	568.519	342.407	1000.48	342.407	1083.05	342.407	1185.8	342.407	1554.43	342.407	1638.72	342.407	1545.87	342.407	1571.29	342.407	1733.43	342.407	1848.99	342.407	2081.78	342.407	2233.52	342.407	2140.84	342.407	1903.28	342.407	2188.26	342.407	2236.22	342.407	2168.74	342.407	2308.49	342.407	2328.19	342.407	2426.56	342.407	2308.49	342.407	2289.51	342.407	2235.98	342.407	2305.84	342.407	2426.56
344.24	577.096	344.24	988.645	344.24	1184.82	344.24	1401.59	344.24	1642.45	344.24	1744.92	344.24	1676.53	344.24	1673.42	344.24	1942.64	344.24	2151.76	344.24	2334.86	344.24	2537.97	344.24	2437.26	344.24	2420.78	344.24	2671.34	344.24	2459.29	344.24	2658.55	344.24	2622.11	344.24	2488.44	344.24	2742.69	344.24	2622.11	344.24	2696.68	344.24	2323.22	344.24	2631.96	344.24	2742.69
346.072	596.541	346.072	901.726	346.072	1426.65	346.072	1576.41	346.072	1974.42	346.072	2098.16	346.072	2022.49	346.072	2116.73	346.072	2254.03	346.072	2553.74	346.072	2741.05	346.072	2707.48	346.072	2730.89	346.072	2799.49	346.072	3015.69	346.072	3031.55	346.072	3001.56	346.072	3101.08	346.072	2910.08	346.072	3444.13	346.072	3101.08	346.072	2922.13	346.072	2841.75	346.072	2842.39	346.072	3444.13
347.904	750.84	347.904	1433.71	347.904	1588.52	347.904	1980.25	347.904	2151.36	347.904	2259.42	347.904	2397.75	347.904	2618.2	347.904	2597.59	347.904	2911.95	347.904	3124.35	347.904	3319.03	347.904	3390.7	347.904	3002.4	347.904	3119.3	347.904	3479.99	347.904	3583.74	347.904	3319.37	347.904	3513.11	347.904	3575.87	347.904	3319.37	347.904	3479.86	347.904	3354.55	347.904	3300.12	347.904	3575.87
349.736	763.977	349.736	1433.6	349.736	1573.43	349.736	2086.09	349.736	2313.25	349.736	2488.7	349.736	2627.28	349.736	2997.83	349.736	3034.31	349.736	3087.36	349.736	3487.74	349.736	3743.63	349.736	3655.69	349.736	3593.52	349.736	3846.16	349.736	3945.62	349.736	4057.08	349.736	4072.99	349.736	4165.53	349.736	4224.91	349.736	4072.99	349.736	4061.86	349.736	3604.63	349.736	3804.15	349.736	4224.91
351.566	644.938	351.566	1359.38	351.566	1996.37	351.566	2382.94	351.566	2895.08	351.566	2921.99	351.566	3106.09	351.566	3128.6	351.566	3270.17	351.566	3614.99	351.566	3992.23	351.566	4369.26	351.566	4194.84	351.566	4335.82	351.566	4298.26	351.566	4427.41	351.566	4632.59	351.566	4780.94	351.566	4567.32	351.566	4932.24	351.566	4780.94	351.566	4680.13	351.566	4651.97	351.566	4446.46	351.566	4932.24
353.396	1041.71	353.396	1680.05	353.396	2330.31	353.396	2524.78	353.396	3086.84	353.396	3161.29	353.396	3542.16	353.396	3627.5	353.396	3626.17	353.396	4308.8	353.396	4637.8	353.396	5022.93	353.396	4565.16	353.396	4796.31	353.396	4923.59	353.396	5268.36	353.396	5316.26	353.396	5272.19	353.396	5153.48	353.396	5552.85	353.396	5272.19	353.396	5232.65	353.396	5151.57	353.396	5003.06	353.396	5552.85
355.225	962.28	355.225	1755.58	355.225	2510.26	355.225	2915.61	355.225	3171.54	355.225	3673.59	355.225	3871.47	355.225	4232.53	355.225	4108.3	355.225	4455.81	355.225	4854.45	355.225	5163.61	355.225	5050.62	355.225	5364.98	355.225	5532.15	355.225	5486.48	355.225	5545.07	355.225	5922.75	355.225	5890	355.225	6024.74	355.225	5922.75	355.225	5792.42	355.225	5538.43	355.225	5849.94	355.225	6024.74
357.054	1119.63	357.054	2046.99	357.054	2636.19	357.054	2991.43	357.054	3766.16	357.054	3699.89	357.054	4056.02	357.054	4295.68	357.054	4546.55	357.054	4894.01	357.054	5502.17	357.054	5910.31	357.054	5732.23	357.054	5826.82	357.054	6105.92	357.054	6176.74	357.054	6327.03	357.054	6511.61	357.054	6201.87	357.054	6732.9	357.054	6511.61	357.054	6551.44	357.054	6121.52	357.054	6257.08	357.054	6732.9
358.881	994.756	358.881	2074.25	358.881	3030.11	358.881	3331.22	358.881	4043.69	358.881	4222.17	358.881	4525.78	358.881	4781.93	358.881	5259.92	358.881	5434.38	358.881	5962.97	358.881	6155.02	358.881	6073.96	358.881	6349.83	358.881	6330.88	358.881	6676.15	358.881	6892.12	358.881	6993.76	358.881	6953.1	358.881	7074.33	358.881	6993.76	358.881	7128.71	358.881	6582.86	358.881	6609.5	358.881	7074.33
360.709	929.636	360.709	2471.37	360.709	3061.99	360.709	3604.97	360.709	4145.13	360.709	4639.43	360.709	4531.75	360.709	5295.28	360.709	5595.38	360.709	5922.93	360.709	6525.82	360.709	6793.74	360.709	6754.82	360.709	6676	360.709	6866.05	360.709	7029.7	360.709	7161.34	360.709	7716.19	360.709	7326.66	360.709	7738.01	360.709	7716.19	360.709	7738.2	360.709	7427.43	360.709	7217.16	360.709	7738.01
362.535	943.262	362.535	2428.33	362.535	3132.84	362.535	3906.7	362.535	4627.48	362.535	4624.67	362.535	4981.92	362.535	5196.71	362.535	5572.94	362.535	6206.64	362.535	6833.73	362.535	7321.46	362.535	6926.79	362.535	7270.33	362.535	7359.39	362.535	7590.39	362.535	7717.67	362.535	7943.89	362.535	7973.55	362.535	8152.94	362.535	7943.89	362.535	7948.92	362.535	7682.22	362.535	7828.08	362.535	8152.94
364.361	992.62	364.361	2209.12	364.361	3260.63	364.361	3713.37	364.361	4621.72	364.361	4563.87	364.361	5193.27	364.361	5650.22	364.361	5973.58	364.361	6404.51	364.361	6750.69	364.361	7120.16	364.361	7267.86	364.361	7359.8	364.361	7565.9	364.361	7777.2	364.361	8148.12	364.361	8275.87	364.361	8292.77	364.361	8480.11	364.361	8275.87	364.361	8432.87	364.361	8007.22	364.361	8001.25	364.361	8480.11
366.186	1206.7	366.186	2575.75	366.186	3275.36	366.186	3777	366.186	4712.85	366.186	5106.04	366.186	5496.79	366.186	5936.8	366.186	6307.29	366.186	6725.53	366.186	7299.69	366.186	7799.86	366.186	7565.03	366.186	8010.41	366.186	8213.58	366.186	8160.13	366.186	8355.68	366.186	8832.1	366.186	8772.3	366.186	8795.52	366.186	8832.1	366.186	8603.02	366.186	8134.44	366.186	8291.65	366.186	8795.52
368.011	1161.49	368.011	2519.21	368.011	3484.02	368.011	4114.57	368.011	4836.86	368.011	5307.17	368.011	5674.46	368.011	5806.43	368.011	6194.07	368.011	6627.69	368.011	7286.73	368.011	7632.54	368.011	7553.27	368.011	7798.15	368.011	8215.4	368.011	8366.18	368.011	8478.33	368.011	8503.59	368.011	8632.14	368.011	8917.15	368.011	8503.59	368.011	8602.39	368.011	8394.86	368.011	8373.28	368.011	8917.15
369.834	857.975	369.834	2644.48	369.834	3185.59	369.834	3933.08	369.834	4500.75	369.834	5127.25	369.834	5418.28	369.834	5849.11	369.834	6189.9	369.834	6397	369.834	7120.8	369.834	7721.19	369.834	7541.59	369.834	7790.02	369.834	7944.37	369.834	7983.33	369.834	8504.08	369.834	8427.33	369.834	8725.27	369.834	8792.01	369.834	8427.33	369.834	8580.96	369.834	8013.48	369.834	8027.14	369.834	8792.01
371.658	897.148	371.658	2492.57	371.658	3046.07	371.658	3538.53	371.658	4377.51	371.658	4878.28	371.658	5367.22	371.658	5391.83	371.658	5949.78	371.658	6169.43	371.658	6997.89	371.658	7177.81	371.658	7404.98	371.658	7503.02	371.658	7930.46	371.658	7933.59	371.658	8288.91	371.658	8196.3	371.658	8158.7	371.658	8681.07	371.658	8196.3	371.658	8451.72	371.658	7775.29	371.658	7909.21	371.658	8681.07
373.48	1080	373.48	2438.46	373.48	2981.45	373.48	3582.9	373.48	4054.14	373.48	4388.24	373.48	5048.28	373.48	5203.57	373.48	5847.7	373.48	5974.99	373.48	6535.01	373.48	6837.4	373.48	6812.41	373.48	7028.13	373.48	7127.67	373.48	7567.95	373.48	7488.82	373.48	7612.5	373.48	7901.41	373.48	8003.34	373.48	7612.5	373.48	7847.67	373.48	7607.28	373.48	7622.5	373.48	8003.34
375.302	946.512	375.302	1964.16	375.302	2811.71	375.302	3145.2	375.302	3913.62	375.302	4276.15	375.302	4559.44	375.302	4925.33	375.302	5187.65	375.302	5844.67	375.302	6078.15	375.302	6442.95	375.302	6256.89	375.302	6364.34	375.302	6680.99	375.302	6624.39	375.302	7039.8	375.302	7097.92	375.302	7222.4	375.302	7274.81	375.302	7097.92	375.302	7262.81	375.302	6805.44	375.302	6875.99	375.302	7274.81
377.123	853.682	377.123	2108.65	377.123	2589.85	377.123	2797.41	377.123	3494.96	377.123	3945.98	377.123	4163.68	377.123	4327.09	377.123	4675.61	377.123	5122.46	377.123	5252.29	377.123	5756.45	377.123	5781.41	377.123	5833.66	377.123	6093.4	377.123	6268.92	377.123	6420.84	377.123	6450.55	377.123	6496.65	377.123	6849.47	377.123	6450.55	377.123	6562.11	377.123	6185.77	377.123	6220.67	377.123	6849.47
378.944	884.497	378.944	1502.94	378.944	2154.86	378.944	2443.54	378.944	3044.15	378.944	3409.75	378.944	3614	378.944	3580.85	378.944	4152.59	378.944	4356.35	378.944	4838.44	378.944	4817.9	378.944	4584.94	378.944	5110.08	378.944	5315.9	378.944	5254.53	378.944	5720.94	378.944	5516.39	378.944	5527.15	378.944	5817.31	378.944	5516.39	378.944	5649.59	378.944	5288.27	378.944	5469.55	378.944	5817.31
380.764	611.948	380.764	1485.01	380.764	1893.73	380.764	2166.57	380.764	2570.19	380.764	2820.43	380.764	3296.37	380.764	3263.59	380.764	3488.56	380.764	3811.34	380.764	4067.59	380.764	4171.3	380.764	4370.49	380.764	4212.58	380.764	4580.47	380.764	4597.21	380.764	4880.09	380.764	4867.42	380.764	4628.9	380.764	4735.32	380.764	4867.42	380.764	4867.23	380.764	4523.91	380.764	4681.61	380.764	4735.32
382.583	945.025	382.583	1380.87	382.583	1844.44	382.583	1870.51	382.583	2500.06	382.583	2559.03	382.583	2490.78	382.583	2914.32	382.583	2925.52	382.583	3296.43	382.583	3568.73	382.583	3897.63	382.583	3716.04	382.583	3737.17	382.583	3905.1	382.583	3987.96	382.583	4303.29	382.583	4114.64	382.583	4128.89	382.583	4471.5	382.583	4114.64	382.583	4157.03	382.583	4063.7	382.583	3955.84	382.583	4471.5
384.401	495.719	384.401	996.504	384.401	1105.99	384.401	1342.34	384.401	1703.77	384.401	1910.54	384.401	2039.23	384.401	2197	384.401	2390.47	384.401	2473.59	384.401	2812.85	384.401	3081.9	384.401	2946.59	384.401	2947.83	384.401	3150.78	384.401	3112.77	384.401	3270.52	384.401	3453.05	384.401	3212.11	384.401	3456.84	384.401	3453.05	384.401	3183.97	384.401	3193.63	384.401	3198.24	384.401	3456.84
386.219	617.022	386.219	786.916	386.219	1004.36	386.219	1146.07	386.219	1271.31	386.219	1628.96	386.219	1806.69	386.219	1777.64	386.219	2059.39	386.219	1982.84	386.219	2279.97	386.219	2479.1	386.219	2480.12	386.219	2540.56	386.219	2173.5	386.219	2483.63	386.219	2553.78	386.219	2418.62	386.219	2484.55	386.219	2933.33	386.219	2418.62	386.219	2748.05	386.219	2446.7	386.219	2682.8	386.219	2933.33
388.036	503.925	388.036	698.099	388.036	861.56	388.036	882.694	388.036	1243.67	388.036	1146.29	388.036	1361.14	388.036	1424.23	388.036	1599.27	388.036	1710.16	388.036	1924.06	388.036	1962.23	388.036	1748.62	388.036	1677.35	388.036	2083.24	388.036	1959.54	388.036	2064.06	388.036	2154.36	388.036	2094.19	388.036	2084.96	388.036	2154.36	388.036	2075.27	388.036	1886.88	388.036	2014.52	388.036	2084.96
389.853	664.42	389.853	640.052	389.853	857.565	389.853	571.2	389.853	1051.86	389.853	1059.51	389.853	1070.58	389.853	1273.75	389.853	1239.11	389.853	1338.54	389.853	1422.12	389.853	1574.27	389.853	1489.08	389.853	1554.2	389.853	1519.01	389.853	1739.49	389.853	1730.35	389.853	1750.25	389.853	1508.04	389.853	1742.73	389.853	1750.25	389.853	1551.62	389.853	1584.18	389.853	1595.38	389.853	1742.73
391.669	546.499	391.669	706.769	391.669	789.369	391.669	591.587	391.669	771.856	391.669	950.626	391.669	941.993	391.669	815.19	391.669	872.888	391.669	1083.98	391.669	1122.15	391.669	1171.23	391.669	1208.49	391.669	1103.1	391.669	1204.77	391.669	1199.48	391.669	1391.66	391.669	1195.28	391.669	1263.08	391.669	1263.62	391.669	1195.28	391.669	1306.09	391.669	1236.59	391.669	1188.38	391.669	1263.62
393.484	314.154	393.484	623.249	393.484	419.964	393.484	417.852	393.484	715.67	393.484	554.633	393.484	877.354	393.484	660.546	393.484	681.603	393.484	536.468	393.484	878.144	393.484	910.101	393.484	1001.85	393.484	727.049	393.484	776.523	393.484	903.497	393.484	1035.96	393.484	895.454	393.484	778.3	393.484	1045.63	393.484	895.454	393.484	750.668	393.484	956.108	393.484	767.511	393.484	1045.63
395.298	490.378	395.298	494.489	395.298	637.339	395.298	474.991	395.298	712.292	395.298	607.527	395.298	541.652	395.298	593.806	395.298	654.245	395.298	702.003	395.298	673.096	395.298	1074.88	395.298	788.134	395.298	721.031	395.298	895.256	395.298	823.54	395.298	940.259	395.298	790.753	395.298	721.691	395.298	792.752	395.298	790.753	395.298	719.356	395.298	790.715	395.298	609.766	395.298	792.752
397.112	461.164	397.112	485.487	397.112	370.487	397.112	375.002	397.112	549.719	397.112	679.304	397.112	328.872	397.112	626.957	397.112	510.803	397.112	466.575	397.112	448	397.112	659.556	397.112	542.34	397.112	598.043	397.112	687.954	397.112	657.602	397.112	626.545	397.112	596.171	397.112	348.242	397.112	542.974	397.112	596.171	397.112	478.143	397.112	503.408	397.112	443.137	397.112	542.974
398.925	479.505	398.925	273.241	398.925	415.397	398.925	360.879	398.925	502.947	398.925	204.96	398.925	457.998	398.925	424.991	398.925	428.269	398.925	311.178	398.925	423.853	398.925	558.134	398.925	501.455	398.925	359.079	398.925	347.607	398.925	390.676	398.925	555.811	398.925	365.698	398.925	266.945	398.925	354.29	398.925	365.698	398.925	331.023	398.925	314.18	398.925	395.617	398.925	354.29
400.738	877.394	400.738	351.747	400.738	472.061	400.738	143.62	400.738	415.973	400.738	245.492	400.738	284.014	400.738	370.895	400.738	352.633	400.738	415.804	400.738	508.65	400.738	373.604	400.738	257.469	400.738	170.133	400.738	397.2	400.738	371.757	400.738	403.05	400.738	499.325	400.738	311.788	400.738	474.69	400.738	499.325	400.738	400.988	400.738	241.024	400.738	331.197	400.738	474.69
402.55	667.827	402.55	411.006	402.55	283.469	402.55	127.223	402.55	284.794	402.55	277.895	402.55	380.903	402.55	239.66	402.55	317.886	402.55	280.448	402.55	232.385	402.55	372.965	402.55	389.371	402.55	318.198	402.55	354.723	402.55	376.839	402.55	601.255	402.55	259.043	402.55	358.761	402.55	534.167	402.55	259.043	402.55	193.032	402.55	477.931	402.55	197.871	402.55	534.167
404.361	577.795	404.361	412.016	404.361	208.614	404.361	51.6831	404.361	431.406	404.361	258.167	404.361	465.649	404.361	223.276	404.361	331.018	404.361	253.103	404.361	194.054	404.361	487.211	404.361	363.15	404.361	236.267	404.361	413.161	404.361	303.916	404.361	297.419	404.361	372.843	404.361	212.854	404.361	319.711	404.361	372.843	404.361	192.146	404.361	217.895	404.361	97.629	404.361	319.711
406.171	826.295	406.171	254.775	406.171	263.485	406.171	136.999	406.171	315.806	406.171	381.305	406.171	310.236	406.171	442.73	406.171	149.021	406.171	178.761	406.171	345.653	406.171	393.339	406.171	234.795	406.171	236.335	406.171	455.502	406.171	317.982	406.171	333.535	406.171	376.715	406.171	149.056	406.171	330.314	406.171	376.715	406.171	298.324	406.171	131.906	406.171	144.465	406.171	330.314
407.981	615.321	407.981	368.283	407.981	325.075	407.981	294.166	407.981	439.992	407.981	250.304	407.981	376.648	407.981	295.013	407.981	383.885	407.981	242.416	407.981	229.178	407.981	439.345	407.981	636.296	407.981	202.394	407.981	372.733	407.981	376.031	407.981	452.597	407.981	323.65	407.981	197.356	407.981	52.9681	407.981	323.65	407.981	270.558	407.981	188.958	407.981	163.37	407.981	52.9681
409.791	833.867	409.791	297.539	409.791	395.374	409.791	151.184	409.791	407.96	409.791	248.162	409.791	497.867	409.791	289.114	409.791	140.6	409.791	327.061	409.791	361.622	409.791	333.225	409.791	309.642	409.791	289.439	409.791	467.841	409.791	234.058	409.791	532.598	409.791	429.639	409.791	332.744	409.791	392.664	409.791	429.639	409.791	230.841	409.791	355.043	409.791	357.336	409.791	392.664
411.599	553.929	411.599	385.543	411.599	135.375	411.599	158.049	411.599	135.708	411.599	311.877	411.599	354.878	411.599	339.022	411.599	337.158	411.599	341.689	411.599	214.983	411.599	344.976	411.599	220.822	411.599	317.462	411.599	369.813	411.599	201.056	411.599	396.529	411.599	325.671	411.599	152.208	411.599	329.392	411.599	325.671	411.599	74.165	411.599	216.153	411.599	246.356	411.599	329.392
413.407	810.502	413.407	460.294	413.407	530.068	413.407	257.76	413.407	419.233	413.407	350.445	413.407	272.661	413.407	340.726	413.407	166.549	413.407	226.294	413.407	276.256	413.407	362.593	413.407	303.824	413.407	365.457	413.407	327.636	413.407	346.02	413.407	438.385	413.407	441.738	413.407	157.738	413.407	236.144	413.407	441.738	413.407	70.5233	413.407	241.28	413.407	220.421	413.407	236.144
415.214	609.583	415.214	284.793	415.214	476.445	415.214	340.313	415.214	441.534	415.214	205.863	415.214	302.202	415.214	176.216	415.214	332.764	415.214	245.868	415.214	219.436	415.214	384.074	415.214	319.637	415.214	180.418	415.214	343.296	415.214	342.944	415.214	509.159	415.214	414.829	415.214	189.322	415.214	413.911	415.214	414.829	415.214	119.908	415.214	325.415	415.214	240.524	415.214	413.911
417.021	672.168	417.021	376.04	417.021	398.498	417.021	267.707	417.021	582.608	417.021	164.129	417.021	430.482	417.021	597.481	417.021	270.793	417.021	394.406	417.021	265.519	417.021	441.415	417.021	286.251	417.021	279.338	417.021	382.779	417.021	398.823	417.021	559.844	417.021	557.934	417.021	225.949	417.021	371.685	417.021	557.934	417.021	293.312	417.021	382.552	417.021	218.655	417.021	371.685
418.827	507.252	418.827	276.036	418.827	440.218	418.827	275.941	418.827	278.453	418.827	143.241	418.827	376.483	418.827	264.509	418.827	357.628	418.827	241.899	418.827	353.502	418.827	311.612	418.827	305.654	418.827	233.211	418.827	349.073	418.827	280.649	418.827	416.432	418.827	315.044	418.827	387.608	418.827	355.455	418.827	315.044	418.827	237.728	418.827	293.683	418.827	115.807	418.827	355.455
420.632	658.832	420.632	413.781	420.632	468.598	420.632	345.013	420.632	492.067	420.632	325.195	420.632	228.189	420.632	295.289	420.632	265.258	420.632	241.342	420.632	252.379	420.632	378.662	420.632	295.836	420.632	235.03	420.632	311.164	420.632	262.419	420.632	361.917	420.632	296.148	420.632	194.286	420.632	246.213	420.632	296.148	420.632	137.147	420.632	158.798	420.632	92.9711	420.632	246.213
422.437	344.907	422.437	420.278	422.437	335.628	422.437	210.92	422.437	302.449	422.437	191.991	422.437	302.582	422.437	194.812	422.437	150.675	422.437	211.727	422.437	185.147	422.437	352.563	422.437	198.783	422.437	162.788	422.437	209.037	422.437	233.126	422.437	261.291	422.437	438.237	422.437	216.972	422.437	223.95	422.437	438.237	422.437	299.562	422.437	65.8909	422.437	71.1395	422.437	223.95
424.241	625.472	424.241	458.526	424.241	421.302	424.241	307.662	424.241	344.597	424.241	203.625	424.241	362.643	424.241	316.065	424.241	273.869	424.241	215.047	424.241	210.802	424.241	299.311	424.241	443.487	424.241	96.4797	424.241	249.679	424.241	163.763	424.241	188.549	424.241	416.3	424.241	127.655	424.241	270.656	424.241	416.3	424.241	104.966	424.241	59.9528	424.241	257.303	424.241	270.656
426.044	661.525	426.044	419.528	426.044	324.611	426.044	127.238	426.044	354.509	426.044	64.0952	426.044	153.355	426.044	186.038	426.044	270.831	426.044	287.297	426.044	325.34	426.044	232.902	426.044	198.934	426.044	141.098	426.044	175.076	426.044	176.327	426.044	168.683	426.044	234.328	426.044	-15.6773	426.044	440.322	426.044	234.328	426.044	79.3505	426.044	92.9758	426.044	145.455	426.044	440.322
427.846	824.065	427.846	301.286	427.846	532.546	427.846	386.645	427.846	325.184	427.846	131.4	427.846	382.699	427.846	262.72	427.846	335.552	427.846	290.468	427.846	321.757	427.846	272.335	427.846	168.113	427.846	281.636	427.846	304.213	427.846	234.81	427.846	479.686	427.846	186.309	427.846	211.962	427.846	401.939	427.846	186.309	427.846	136.708	427.846	238.952	427.846	36.5843	427.846	401.939
429.648	672.09	429.648	222.801	429.648	315.101	429.648	151.884	429.648	155.622	429.648	144.538	429.648	296.657	429.648	210.099	429.648	131.021	429.648	201.554	429.648	168.049	429.648	411.606	429.648	274.014	429.648	93.088	429.648	272.077	429.648	113.207	429.648	408.551	429.648	380.233	429.648	225.563	429.648	169.497	429.648	380.233	429.648	190.031	429.648	175.872	429.648	255.684	429.648	169.497
431.45	557.597	431.45	265.077	431.45	385.268	431.45	-39.0462	431.45	266.821	431.45	200.507	431.45	288.211	431.45	89.1642	431.45	-7.76883	431.45	116.549	431.45	97.2125	431.45	217.712	431.45	191.624	431.45	203.447	431.45	105.653	431.45	19.5133	431.45	318.271	431.45	211.091	431.45	-105.889	431.45	141.986	431.45	211.091	431.45	32.3108	431.45	87.7296	431.45	168.745	431.45	141.986
433.25	526.585	433.25	264.115	433.25	398.038	433.25	113.853	433.25	279.78	433.25	125.306	433.25	208.342	433.25	290.905	433.25	109.172	433.25	168.445	433.25	89.2435	433.25	248.651	433.25	244.932	433.25	92.7062	433.25	245.927	433.25	137.722	433.25	212.84	433.25	210.871	433.25	-66.4058	433.25	189.399	433.25	210.871	433.25	45.5403	433.25	-15.4848	433.25	163.759	433.25	189.399
435.05	433.055	435.05	125.918	435.05	512.404	435.05	69.5815	435.05	202.498	435.05	-21.0675	435.05	224.032	435.05	123.31	435.05	45.8332	435.05	149.235	435.05	50.1383	435.05	124.42	435.05	295.926	435.05	59.8595	435.05	61.8837	435.05	201.828	435.05	345.25	435.05	178.562	435.05	-14.9991	435.05	33.7232	435.05	178.562	435.05	38.7113	435.05	42.2208	435.05	68.7174	435.05	33.7232
436.85	600.004	436.85	287.491	436.85	68.3588	436.85	164.139	436.85	341.976	436.85	144.386	436.85	322.26	436.85	166.367	436.85	191.207	436.85	72.9133	436.85	79.8935	436.85	301.017	436.85	253.594	436.85	66.9004	436.85	25.5092	436.85	23.8254	436.85	309.495	436.85	5.15482	436.85	78.3181	436.85	232.951	436.85	5.15482	436.85	-24.1842	436.85	129.838	436.85	181.611	436.85	232.951
438.648	435.432	438.648	86.8352	438.648	178.895	438.648	125.525	438.648	127.213	438.648	0.66412	438.648	193.01	438.648	93.0658	438.648	31.2827	438.648	229.472	438.648	146.505	438.648	191.438	438.648	45.9249	438.648	12.8222	438.648	-44.2117	438.648	20.7088	438.648	32.5677	438.648	46.6377	438.648	-84.4671	438.648	70.0714	438.648	46.6377	438.648	-41.1542	438.648	87.3592	438.648	106.43	438.648	70.0714
440.446	367.34	440.446	194.955	440.446	383.004	440.446	196.739	440.446	329.208	440.446	170.767	440.446	62.2599	440.446	296.395	440.446	109.052	440.446	224.905	440.446	61.9705	440.446	225.683	440.446	-3.09319	440.446	31.6184	440.446	84.7064	440.446	122.473	440.446	175.461	440.446	4.87489e-10	440.446	84.6326	440.446	133.075	440.446	4.87489e-10	440.446	148.793	440.446	94.7752	440.446	43.1672	440.446	133.075
442.244	387.728	442.244	225.855	442.244	260.68	442.244	8.78221	442.244	205.962	442.244	42.6927	442.244	138.992	442.244	39.3426	442.244	100.505	442.244	134.205	442.244	138.285	442.244	288.748	442.244	-5.47233	442.244	169.283	442.244	112.248	442.244	59.1111	442.244	159.168	442.244	248.079	442.244	-1.3958	442.244	208.953	442.244	248.079	442.244	-8.34993	442.244	105.078	442.244	-28.1872	442.244	208.953
444.04	725.595	444.04	297.538	444.04	206.914	444.04	-3.34616	444.04	155.474	444.04	72.4409	444.04	280.187	444.04	178.898	444.04	60.6328	444.04	202.364	444.04	165.447	444.04	168.631	444.04	73.7756	444.04	203.808	444.04	154.399	444.04	60.6187	444.04	126.683	444.04	185.811	444.04	-28.5655	444.04	134.694	444.04	185.811	444.04	192.408	444.04	24.2587	444.04	263.358	444.04	134.694
445.837	439.943	445.837	386.009	445.837	461.701	445.837	165.354	445.837	358.744	445.837	141.01	445.837	96.8237	445.837	250.049	445.837	17.4257	445.837	309.378	445.837	240.451	445.837	108.33	445.837	170.639	445.837	18.1883	445.837	247.144	445.837	267.99	445.837	330.998	445.837	255.196	445.837	50.1103	445.837	357.288	445.837	255.196	445.837	48.0592	445.837	162.309	445.837	114.793	445.837	357.288
447.632	545.773	447.632	188.273	447.632	340.032	447.632	67.8846	447.632	370.774	447.632	168.401	447.632	282.884	447.632	187.785	447.632	-3.12571	447.632	96.237	447.632	225.295	447.632	38.8434	447.632	137.105	447.632	2.41693	447.632	226.466	447.632	156.219	447.632	412.106	447.632	273.229	447.632	183.618	447.632	111.727	447.632	273.229	447.632	16.5952	447.632	-15.7786	447.632	210.11	447.632	111.727
449.427	409.086	449.427	173.334	449.427	163.901	449.427	2.24476	449.427	188.563	449.427	9.61119	449.427	104.347	449.427	169.094	449.427	100.969	449.427	220.936	449.427	40.9753	449.427	-18.831	449.427	137.162	449.427	-7.5127	449.427	69.3523	449.427	82.301	449.427	-3.23053e-09	449.427	82.9111	449.427	8.94494	449.427	140.998	449.427	82.9111	449.427	26.0078	449.427	17.9862	449.427	129.299	449.427	140.998
451.221	440.884	451.221	50.1976	451.221	193.301	451.221	-83.5642	451.221	161.113	451.221	91.6413	451.221	183.193	451.221	88.9646	451.221	46.7015	451.221	120.467	451.221	25.4892	451.221	136.305	451.221	194.797	451.221	91.3929	451.221	105.786	451.221	92.2298	451.221	178.234	451.221	164.239	451.221	67.0768	451.221	243.093	451.221	164.239	451.221	-16.7114	451.221	-27.4049	451.221	91.3506	451.221	243.093
453.014	461.168	453.014	82.8691	453.014	366.224	453.014	-45.5415	453.014	29.4234	453.014	50.4907	453.014	108.402	453.014	170.385	453.014	47.0613	453.014	270.824	453.014	36.8333	453.014	66.249	453.014	-4.03816e-10	453.014	76.1272	453.014	24.7507	453.014	-3.5925e-10	453.014	116.166	453.014	207.211	453.014	2.31375e-09	453.014	-2.92312e-09	453.014	207.211	453.014	10.4294	453.014	140.04	453.014	131.256	453.014	-2.92312e-09
454.807	526.941	454.807	117.354	454.807	205.664	454.807	67.3139	454.807	231.496	454.807	122.159	454.807	250.953	454.807	319.344	454.807	250.04	454.807	-3.00133e-10	454.807	20.0045	454.807	-2.49202e-09	454.807	100.618	454.807	-0.31636	454.807	44.2319	454.807	151.22	454.807	277.795	454.807	100.828	454.807	115.37	454.807	182.687	454.807	100.828	454.807	142.422	454.807	-18.689	454.807	152.006	454.807	182.687
456.599	437.205	456.599	-37.3417	456.599	70.6146	456.599	-46.9967	456.599	93.3313	456.599	-27.3534	456.599	249.826	456.599	248.83	456.599	141.627	456.599	252.313	456.599	-2.65936e-09	456.599	129.956	456.599	73.8903	456.599	244.056	456.599	118.213	456.599	155.248	456.599	278.122	456.599	91.0882	456.599	135.375	456.599	270.966	456.599	91.0882	456.599	-34.7426	456.599	157.401	456.599	58.5901	456.599	270.966
458.391	195.963	458.391	203.788	458.391	203.068	458.391	85.528	458.391	100.931	458.391	-13.0471	458.391	-1.58871e-08	458.391	149.831	458.391	86.8134	458.391	279.455	458.391	235.869	458.391	208.741	458.391	132.821	458.391	154.237	458.391	122.679	458.391	279.078	458.391	317.144	458.391	246.991	458.391	214.016	458.391	89.8395	458.391	246.991	458.391	61.9277	458.391	180.3	458.391	-1.12232e-09	458.391	89.8395
460.181	562.218	460.181	249.749	460.181	169.019	460.181	130.889	460.181	172.297	460.181	165.078	460.181	115.444	460.181	114.336	460.181	142.59	460.181	149.417	460.181	135.587	460.181	252.351	460.181	72.4123	460.181	47.2204	460.181	96.6136	460.181	101.707	460.181	288.863	460.181	297.538	460.181	259.295	460.181	305.313	460.181	297.538	460.181	20.4243	460.181	7.00311e-10	460.181	37.035	460.181	305.313
461.971	262.973	461.971	164.549	461.971	285.46	461.971	118.089	461.971	93.4292	461.971	30.0226	461.971	133.428	461.971	259.332	461.971	193.948	461.971	256.192	461.971	242.148	461.971	156.783	461.971	73.668	461.971	1.07775e-10	461.971	9.74978e-10	461.971	137.131	461.971	269.278	461.971	269.728	461.971	158.214	461.971	109.392	461.971	269.728	461.971	170.738	461.971	164.674	461.971	121.767	461.971	109.392
463.761	448.233	463.761	216.194	463.761	283.385	463.761	289.129	463.761	365.331	463.761	217.787	463.761	413.959	463.761	381.808	463.761	147.877	463.761	303.769	463.761	390.548	463.761	243.035	463.761	245.592	463.761	390.223	463.761	108.653	463.761	271.346	463.761	496.389	463.761	365.562	463.761	265.775	463.761	376.08	463.761	365.562	463.761	349.862	463.761	266.038	463.761	239.194	463.761	376.08
465.55	-2.17115e-08	465.55	128.691	465.55	245.788	465.55	97.0105	465.55	116.003	465.55	21.3703	465.55	120.041	465.55	195.753	465.55	113.369	465.55	106.142	465.55	148.781	465.55	120.103	465.55	132.188	465.55	208.191	465.55	28.9511	465.55	96.3495	465.55	259.197	465.55	280.041	465.55	138.982	465.55	127.383	465.55	280.041	465.55	158.786	465.55	254.093	465.55	52.3152	465.55	127.383
467.338	200.262	467.338	211.048	467.338	98.6615	467.338	150.736	467.338	254.448	467.338	-0.22537	467.338	165.682	467.338	326.154	467.338	150.413	467.338	383.301	467.338	171.842	467.338	205.986	467.338	59.4598	467.338	182.902	467.338	144.898	467.338	120.136	467.338	470.701	467.338	281.167	467.338	301.836	467.338	276.308	467.338	281.167	467.338	263.501	467.338	186.839	467.338	207.131	467.338	276.308
469.126	82.043	469.126	22.272	469.126	-2.91038e-11	469.126	60.3081	469.126	0.66795	469.126	1.70476e-08	469.126	233.888	469.126	5.18412e-10	469.126	-1.07193e-08	469.126	224.238	469.126	120.726	469.126	172.678	469.126	207.413	469.126	179.356	469.126	124.499	469.126	252.703	469.126	356.904	469.126	263.941	469.126	307.342	469.126	258.861	469.126	263.941	469.126	5.4024e-10	469.126	217.275	469.126	223.64	469.126	258.861
470.912	6.34699	470.912	198.371	470.912	334.382	470.912	95.7286	470.912	171.665	470.912	244.197	470.912	236.667	470.912	229.536	470.912	250.696	470.912	555.943	470.912	345.427	470.912	257.179	470.912	246.053	470.912	223.549	470.912	71.7577	470.912	286.047	470.912	366.805	470.912	267.364	470.912	258.503	470.912	192.05	470.912	267.364	470.912	280.063	470.912	409.402	470.912	436.842	470.912	192.05
472.699	228.179	472.699	208.353	472.699	137.399	472.699	1.17143e-09	472.699	109.441	472.699	127.2	472.699	169.026	472.699	139.717	472.699	125.083	472.699	426.409	472.699	335.941	472.699	317.486	472.699	142.384	472.699	228.481	472.699	197.68	472.699	245.164	472.699	309.407	472.699	305.44	472.699	258.324	472.699	349.881	472.699	305.44	472.699	89.8327	472.699	98.2206	472.699	58.7379	472.699	349.881
474.484	391.546	474.484	173.227	474.484	436.059	474.484	49.52	474.484	3.55067e-09	474.484	169.007	474.484	332.975	474.484	293.546	474.484	197.166	474.484	524.626	474.484	212.261	474.484	280.594	474.484	213.412	474.484	367.15	474.484	259.271	474.484	201.05	474.484	395.71	474.484	405.171	474.484	403.81	474.484	416.362	474.484	405.171	474.484	356.311	474.484	367.732	474.484	418.327	474.484	416.362
476.269	75.4522	476.269	6.09725e-08	476.269	240.371	476.269	295.831	476.269	306.953	476.269	175.619	476.269	289.521	476.269	205.032	476.269	143.945	476.269	399.586	476.269	338.383	476.269	300.503	476.269	213.144	476.269	292.555	476.269	143.537	476.269	261.703	476.269	480.716	476.269	382.559	476.269	297.964	476.269	371.502	476.269	382.559	476.269	284.5	476.269	423.937	476.269	467.611	476.269	371.502
478.053	397.904	478.053	229.507	478.053	338.343	478.053	97.9319	478.053	433.708	478.053	132.036	478.053	232.673	478.053	253.178	478.053	341.427	478.053	395.279	478.053	479.302	478.053	350.208	478.053	435.585	478.053	320.695	478.053	222.483	478.053	475.118	478.053	538.428	478.053	318.608	478.053	442.794	478.053	415.31	478.053	318.608	478.053	409.399	478.053	314.838	478.053	285.589	478.053	415.31
479.837	98.9088	479.837	175.753	479.837	148.983	479.837	160.821	479.837	511.265	479.837	88.2566	479.837	149.442	479.837	133.992	479.837	205.613	479.837	415.697	479.837	319.01	479.837	445.708	479.837	261.742	479.837	188.568	479.837	329.117	479.837	390.294	479.837	379.847	479.837	574.321	479.837	334.303	479.837	342.795	479.837	574.321	479.837	314.012	479.837	371.435	479.837	323.263	479.837	342.795
481.62	123.472	481.62	142.738	481.62	-7.69894	481.62	30.4966	481.62	238.622	481.62	113.282	481.62	192.838	481.62	285.481	481.62	216.507	481.62	442.83	481.62	418.505	481.62	446.999	481.62	343.623	481.62	251.174	481.62	279.445	481.62	351.226	481.62	376.975	481.62	343.702	481.62	319.499	481.62	385.966	481.62	343.702	481.62	363.338	481.62	229.731	481.62	300.634	481.62	385.966
483.402	29.6014	483.402	167.457	483.402	184.306	483.402	182.958	483.402	263.78	483.402	241.112	483.402	126.871	483.402	248.652	483.402	170.115	483.402	463.669	483.402	381.779	483.402	188.08	483.402	51.2348	483.402	398.512	483.402	255.474	483.402	298.912	483.402	252.816	483.402	209.755	483.402	346.388	483.402	377.834	483.402	209.755	483.402	263.382	483.402	355.728	483.402	325.703	483.402	377.834
485.184	73.3038	485.184	62.9088	485.184	63.0088	485.184	57.2029	485.184	226.737	485.184	220.746	485.184	140.553	485.184	177.511	485.184	476.44	485.184	404.205	485.184	413.828	485.184	290.947	485.184	290.585	485.184	235.582	485.184	261.212	485.184	229.348	485.184	521.371	485.184	436.485	485.184	290.977	485.184	432.41	485.184	436.485	485.184	258.144	485.184	408.428	485.184	292.472	485.184	432.41
486.965	-61.4131	486.965	9.09138	486.965	187.419	486.965	237.231	486.965	365.492	486.965	214.185	486.965	196.894	486.965	190.067	486.965	142.488	486.965	525.43	486.965	479.645	486.965	548.598	486.965	250.681	486.965	340.383	486.965	61.6677	486.965	414.531	486.965	579.645	486.965	324.896	486.965	200.274	486.965	424.704	486.965	324.896	486.965	376.628	486.965	331.834	486.965	479.943	486.965	424.704
488.746	205.458	488.746	218.002	488.746	58.5464	488.746	174.04	488.746	185.046	488.746	16.4298	488.746	126.907	488.746	200.329	488.746	246.262	488.746	400.333	488.746	346.227	488.746	417.03	488.746	75.5325	488.746	254.914	488.746	256.848	488.746	577.459	488.746	382.639	488.746	420.994	488.746	385.285	488.746	187.727	488.746	420.994	488.746	249.835	488.746	228.948	488.746	231.118	488.746	187.727
490.525	95.9267	490.525	215.639	490.525	247.403	490.525	182.631	490.525	393.397	490.525	99.4801	490.525	43.605	490.525	233.303	490.525	173.769	490.525	562.905	490.525	368.566	490.525	372.242	490.525	118.147	490.525	320.176	490.525	267.762	490.525	298.129	490.525	384.358	490.525	260.783	490.525	302.018	490.525	299.493	490.525	260.783	490.525	355.771	490.525	314.775	490.525	284.999	490.525	299.493
492.304	-1.05734e-07	492.304	3.60196e-08	492.304	2.40398e-08	492.304	5.40895e-08	492.304	261.545	492.304	2.33663	492.304	-2.59432e-07	492.304	-7.90009e-07	492.304	135.013	492.304	443.137	492.304	392.658	492.304	227.229	492.304	283.534	492.304	217.169	492.304	84.4196	492.304	362.537	492.304	366.805	492.304	397.269	492.304	190.483	492.304	277.013	492.304	397.269	492.304	169.436	492.304	230.317	492.304	247.589	492.304	277.013
494.083	98.0263	494.083	57.8886	494.083	124.144	494.083	42.1231	494.083	194.49	494.083	-7.25777e-08	494.083	27.2214	494.083	22.8655	494.083	-1.77111e-07	494.083	459.019	494.083	213.497	494.083	285.991	494.083	84.7035	494.083	258.893	494.083	48.8289	494.083	343.682	494.083	264.984	494.083	363.459	494.083	296.688	494.083	125.3	494.083	363.459	494.083	249.836	494.083	154.577	494.083	272.891	494.083	125.3
495.861	335.826	495.861	219.461	495.861	93.2855	495.861	183.02	495.861	419.23	495.861	216.676	495.861	75.4395	495.861	57.6593	495.861	272.758	495.861	558.542	495.861	385.077	495.861	505.524	495.861	163.664	495.861	204.347	495.861	-2.55372e-07	495.861	323.56	495.861	554.899	495.861	281.359	495.861	360.642	495.861	220.367	495.861	281.359	495.861	150.973	495.861	158.56	495.861	381.907	495.861	220.367
497.638	114.405	497.638	305.716	497.638	195.429	497.638	113.689	497.638	305.767	497.638	276.184	497.638	197.66	497.638	40.3858	497.638	286.392	497.638	449.696	497.638	351.393	497.638	348.826	497.638	136.426	497.638	352.533	497.638	211.528	497.638	365.168	497.638	543.554	497.638	418.975	497.638	193.355	497.638	324.229	497.638	418.975	497.638	220.851	497.638	239.27	497.638	287.641	497.638	324.229
499.414	162.767	499.414	118.652	499.414	266.58	499.414	304.131	499.414	215.098	499.414	148.525	499.414	290.888	499.414	69.0497	499.414	244.904	499.414	497.472	499.414	365.44	499.414	382.894	499.414	-4.42378e-09	499.414	191.45	499.414	141.067	499.414	394.505	499.414	556.954	499.414	305.314	499.414	364.836	499.414	232.899	499.414	305.314	499.414	515.476	499.414	322.711	499.414	312.096	499.414	232.899
501.19	158.917	501.19	17.2688	501.19	57.7439	501.19	78.3435	501.19	277.225	501.19	312.699	501.19	161.128	501.19	156.655	501.19	190.297	501.19	512.86	501.19	397.211	501.19	592.727	501.19	175.974	501.19	469.1	501.19	187.621	501.19	449.568	501.19	577.104	501.19	462.383	501.19	358.096	501.19	271.392	501.19	462.383	501.19	551.85	501.19	335.888	501.19	436.276	501.19	271.392
502.965	172.86	502.965	284.565	502.965	96.9262	502.965	355.327	502.965	463.146	502.965	488.706	502.965	324.386	502.965	433.207	502.965	259.573	502.965	696.85	502.965	603.701	502.965	528.322	502.965	306.925	502.965	346.483	502.965	388.194	502.965	544.355	502.965	677.007	502.965	526.191	502.965	479.146	502.965	382.723	502.965	526.191	502.965	602.979	502.965	442.805	502.965	492.185	502.965	382.723
504.74	200.601	504.74	492.541	504.74	317.132	504.74	455.081	504.74	420.861	504.74	464.547	504.74	341.667	504.74	460.709	504.74	259.735	504.74	1034.43	504.74	745.904	504.74	561.677	504.74	616.855	504.74	665.601	504.74	528.789	504.74	667.862	504.74	735.671	504.74	619.744	504.74	502.996	504.74	498.907	504.74	619.744	504.74	722.868	504.74	592.468	504.74	779.827	504.74	498.907
506.514	424.143	506.514	345.195	506.514	291.366	506.514	579.604	506.514	612.371	506.514	530.22	506.514	325.976	506.514	470.165	506.514	544.784	506.514	932.597	506.514	688.815	506.514	805.789	506.514	536.768	506.514	739.454	506.514	592.41	506.514	752.088	506.514	667.099	506.514	707.052	506.514	630.658	506.514	719.961	506.514	707.052	506.514	690.521	506.514	745.881	506.514	750.207	506.514	719.961
508.287	476.493	508.287	507.527	508.287	466.632	508.287	694.897	508.287	716.675	508.287	630.728	508.287	442.316	508.287	662.579	508.287	716.723	508.287	1123.33	508.287	896.428	508.287	1017.66	508.287	703.666	508.287	915.043	508.287	869.061	508.287	1016.03	508.287	1116.3	508.287	981.122	508.287	991.144	508.287	883.901	508.287	981.122	508.287	906.944	508.287	978.051	508.287	954.328	508.287	883.901
510.06	377.653	510.06	571.537	510.06	569.937	510.06	772.959	510.06	817.773	510.06	965.07	510.06	717.693	510.06	886.956	510.06	830.555	510.06	1398.63	510.06	1105.74	510.06	1189.28	510.06	869.554	510.06	1272.37	510.06	1016.74	510.06	1253.69	510.06	1387.27	510.06	1348.96	510.06	1048.47	510.06	1087.74	510.06	1348.96	510.06	928.143	510.06	1031.98	510.06	1154.2	510.06	1087.74
511.831	608.629	511.831	699.224	511.831	933.283	511.831	878.789	511.831	944.665	511.831	1070.25	511.831	1039.11	511.831	1173.3	511.831	957.281	511.831	1538.49	511.831	1551.74	511.831	1258.65	511.831	1259.43	511.831	1448.44	511.831	1304.46	511.831	1521.06	511.831	1598.03	511.831	1442.58	511.831	1318.64	511.831	1373.51	511.831	1442.58	511.831	1393.12	511.831	1506.68	511.831	1477.82	511.831	1373.51
513.603	763.426	513.603	932.587	513.603	935.676	513.603	1094.39	513.603	1223.35	513.603	1401.26	513.603	1161.58	513.603	1316.61	513.603	1256.9	513.603	1887.88	513.603	1630.42	513.603	1597.77	513.603	1363.31	513.603	1594.25	513.603	1599.22	513.603	1934.14	513.603	1776.58	513.603	1788	513.603	1715.67	513.603	1645.21	513.603	1788	513.603	1599.89	513.603	1656.16	513.603	1820.19	513.603	1645.21
515.373	1003.05	515.373	1048.63	515.373	1023.12	515.373	1398.76	515.373	1781.83	515.373	1396.1	515.373	1428.09	515.373	1497.9	515.373	1680.43	515.373	2125.81	515.373	1960.78	515.373	2098.63	515.373	1772.18	515.373	2061.8	515.373	1882.03	515.373	2169.92	515.373	2253.92	515.373	2157.21	515.373	2127.57	515.373	2028.87	515.373	2157.21	515.373	2144.45	515.373	2042.41	515.373	2048.33	515.373	2028.87
517.143	768.496	517.143	1156.34	517.143	1301.62	517.143	1671.89	517.143	1783.11	517.143	1797.78	517.143	1647.66	517.143	1834.16	517.143	1960.85	517.143	2490.26	517.143	2373.82	517.143	2420.25	517.143	2039.05	517.143	2272.09	517.143	2154.87	517.143	2650.42	517.143	2656.06	517.143	2510.23	517.143	2401.37	517.143	2475.5	517.143	2510.23	517.143	2469.81	517.143	2358.46	517.143	2549.24	517.143	2475.5
518.913	723.778	518.913	1395.74	518.913	1532.17	518.913	1923.79	518.913	1845.17	518.913	1906.3	518.913	1891.28	518.913	1994.41	518.913	2159.17	518.913	2612.22	518.913	2607.52	518.913	2722.6	518.913	2621.92	518.913	2580.13	518.913	2616.77	518.913	2784.62	518.913	2871.01	518.913	2865.07	518.913	2714.07	518.913	2647.12	518.913	2865.07	518.913	2661.98	518.913	2787.29	518.913	2814.93	518.913	2647.12
520.682	1089.9	520.682	1625.81	520.682	1707.79	520.682	2014.47	520.682	2203.04	520.682	2252.65	520.682	2245.97	520.682	2296.64	520.682	2476.41	520.682	3026.68	520.682	3021.89	520.682	2891.69	520.682	2771.8	520.682	3080.92	520.682	2896.72	520.682	3110.52	520.682	3187.78	520.682	3189.74	520.682	3181.68	520.682	3014.76	520.682	3189.74	520.682	3043.96	520.682	3088.93	520.682	2917.39	520.682	3014.76
522.45	1098.86	522.45	1667.56	522.45	1710.48	522.45	2162.91	522.45	2166.69	522.45	2437.84	522.45	2080.72	522.45	2270.86	522.45	2527.55	522.45	3093.63	522.45	3132.91	522.45	3239.52	522.45	2966.68	522.45	3255.47	522.45	3102.72	522.45	3414.12	522.45	3298.37	522.45	3306.26	522.45	3295.22	522.45	3234.44	522.45	3306.26	522.45	3307.76	522.45	3249.38	522.45	3150.64	522.45	3234.44
524.217	1038.67	524.217	1785.99	524.217	1743.23	524.217	2089.11	524.217	2705.15	524.217	2311.87	524.217	2342.54	524.217	2424.07	524.217	2633.6	524.217	3195.06	524.217	3024.58	524.217	3287.09	524.217	2935.58	524.217	3351.76	524.217	3162.77	524.217	3629.42	524.217	3527.78	524.217	3377.62	524.217	3247.72	524.217	3302.17	524.217	3377.62	524.217	3442.39	524.217	3255.65	524.217	3407.69	524.217	3302.17
525.984	1327.32	525.984	1552.09	525.984	1811.06	525.984	2038.09	525.984	2299.39	525.984	2410.74	525.984	2296.43	525.984	2444.27	525.984	2463.56	525.984	3254.97	525.984	3300.89	525.984	3380.39	525.984	2911.48	525.984	3349.82	525.984	3127.89	525.984	3431.42	525.984	3506.04	525.984	3354.86	525.984	3478.17	525.984	3529.97	525.984	3354.86	525.984	3541.86	525.984	3349.74	525.984	3531.53	525.984	3529.97
527.75	1193.83	527.75	1787.87	527.75	1873.96	527.75	2028.84	527.75	2314.44	527.75	2366.44	527.75	2249.39	527.75	2495.47	527.75	2522.43	527.75	3147.33	527.75	3047.84	527.75	3258.43	527.75	3108.4	527.75	3308.63	527.75	3183.07	527.75	3504.12	527.75	3360.15	527.75	3465.97	527.75	3188.61	527.75	3416.87	527.75	3465.97	527.75	3311.17	527.75	3269.67	527.75	3386.18	527.75	3416.87
529.516	727.198	529.516	1562.34	529.516	1786.95	529.516	1866.35	529.516	2231.27	529.516	2153.99	529.516	2068.44	529.516	2313.67	529.516	2498.22	529.516	3018.14	529.516	3009.42	529.516	2997.19	529.516	2707.34	529.516	2968.2	529.516	2929.3	529.516	3408.51	529.516	3281.1	529.516	3227.96	529.516	3334.03	529.516	3029.88	529.516	3227.96	529.516	3407.33	529.516	3236.44	529.516	3214.65	529.516	3029.88
531.28	915.427	531.28	1351.48	531.28	1351.01	531.28	1677.64	531.28	1991.91	531.28	2000.37	531.28	2017.56	531.28	2119.88	531.28	2305.93	531.28	2932.39	531.28	2768.63	531.28	2689.69	531.28	2537.29	531.28	2861.54	531.28	2649.61	531.28	3089.59	531.28	2966.93	531.28	2822.86	531.28	2739.47	531.28	3046.04	531.28	2822.86	531.28	2983.36	531.28	2712.06	531.28	2929.94	531.28	3046.04
533.045	754.521	533.045	1230.3	533.045	1339.16	533.045	1614.69	533.045	1858.34	533.045	1668.6	533.045	1730.77	533.045	2022.09	533.045	1928.56	533.045	2698.06	533.045	2497.46	533.045	2730.91	533.045	2299.26	533.045	2600.64	533.045	2588.98	533.045	2709.37	533.045	2687.62	533.045	2763.68	533.045	2807.94	533.045	2563.36	533.045	2763.68	533.045	2792.25	533.045	2512.53	533.045	2816.06	533.045	2563.36
534.808	509.484	534.808	1022.81	534.808	1054.4	534.808	1332.52	534.808	1573.57	534.808	1606.66	534.808	1449.07	534.808	1595.31	534.808	1736.12	534.808	2391.16	534.808	2197.9	534.808	2115.85	534.808	2009.26	534.808	2477.52	534.808	2156.42	534.808	2205.84	534.808	2340.19	534.808	2352.42	534.808	2223.46	534.808	2248.87	534.808	2352.42	534.808	2530.02	534.808	2248.88	534.808	2187.02	534.808	2248.87
536.571	483.319	536.571	1120	536.571	974.723	536.571	1282.11	536.571	1487.59	536.571	1455.57	536.571	1172.45	536.571	1515.54	536.571	1815.59	536.571	1958.66	536.571	2175.95	536.571	2075.52	536.571	1799.28	536.571	2071.17	536.571	1844.94	536.571	2192.99	536.571	2292.65	536.571	2145.1	536.571	2098.04	536.571	1997.59	536.571	2145.1	536.571	2222.67	536.571	2104.11	536.571	1986.83	536.571	1997.59
538.333	365.032	538.333	906.871	538.333	921.141	538.333	1010.48	538.333	1380.42	538.333	1153.32	538.333	1010.93	538.333	1358.79	538.333	1234	538.333	1861.55	538.333	1812.61	538.333	1932.91	538.333	1611.32	538.333	1692.61	538.333	1449.52	538.333	1871.84	538.333	1931.01	538.333	1707.74	538.333	1560.7	538.333	1754.54	538.333	1707.74	538.333	1930.22	538.333	1760.22	538.333	1804.49	538.333	1754.54
540.095	171.624	540.095	633.43	540.095	654.655	540.095	965.624	540.095	1028.04	540.095	1078.92	540.095	663.505	540.095	971.055	540.095	938.328	540.095	1576.83	540.095	1387.85	540.095	1377.02	540.095	1320.39	540.095	1385.82	540.095	1154.18	540.095	1486.37	540.095	1516.28	540.095	1483.35	540.095	1403.46	540.095	1306.75	540.095	1483.35	540.095	1433.68	540.095	1477.23	540.095	1242.02	540.095	1306.75
541.856	162.101	541.856	675.676	541.856	617.264	541.856	799.539	541.856	850.465	541.856	850.357	541.856	780.174	541.856	751.34	541.856	824.59	541.856	1482.48	541.856	1228.69	541.856	1237.85	541.856	1157.49	541.856	1189.82	541.856	1241.91	541.856	1379.59	541.856	1290.47	541.856	1217.94	541.856	1214.34	541.856	1182.24	541.856	1217.94	541.856	1270.05	541.856	1267.15	541.856	1248.42	541.856	1182.24
543.616	400.464	543.616	542.611	543.616	515.973	543.616	676.229	543.616	798.689	543.616	843.642	543.616	655.942	543.616	611.647	543.616	761.784	543.616	1360.49	543.616	1183.11	543.616	934.392	543.616	946.617	543.616	1132.61	543.616	978.725	543.616	1413.5	543.616	1242.58	543.616	1156.53	543.616	979.358	543.616	1012.04	543.616	1156.53	543.616	1225.35	543.616	1166.99	543.616	1093.7	543.616	1012.04
545.376	213.719	545.376	560.235	545.376	552.781	545.376	790.695	545.376	900.713	545.376	719.774	545.376	551.81	545.376	616.979	545.376	679.912	545.376	1266.85	545.376	937.11	545.376	1139.65	545.376	921.775	545.376	1035.19	545.376	823.614	545.376	1079.08	545.376	1066.63	545.376	1033.13	545.376	699.536	545.376	942.18	545.376	1033.13	545.376	1065.58	545.376	949.756	545.376	1118.87	545.376	942.18
547.135	275.868	547.135	349.551	547.135	494.691	547.135	641.936	547.135	676.54	547.135	570.754	547.135	471.782	547.135	484.337	547.135	708.976	547.135	1124.55	547.135	958.679	547.135	890.621	547.135	605.967	547.135	967.572	547.135	706.583	547.135	1047.36	547.135	1065.63	547.135	936.759	547.135	820.893	547.135	849.678	547.135	936.759	547.135	984.757	547.135	1068.46	547.135	876.947	547.135	849.678
548.894	66.9152	548.894	564.56	548.894	158.705	548.894	393.956	548.894	664.169	548.894	361.582	548.894	352.857	548.894	528.724	548.894	443.979	548.894	949.58	548.894	796.814	548.894	830.303	548.894	522.191	548.894	754.756	548.894	665.631	548.894	882.313	548.894	724.589	548.894	918.434	548.894	721.45	548.894	596.564	548.894	918.434	548.894	793.891	548.894	644.121	548.894	693.933	548.894	596.564
550.652	266.863	550.652	459.265	550.652	286.824	550.652	555.753	550.652	755.602	550.652	444.259	550.652	312.039	550.652	388.142	550.652	438.921	550.652	1019.93	550.652	822.507	550.652	777.695	550.652	515.45	550.652	603.748	550.652	539.761	550.652	794.951	550.652	651.516	550.652	593.17	550.652	619.227	550.652	420.865	550.652	593.17	550.652	532.992	550.652	589.743	550.652	711.839	550.652	420.865
552.409	287.716	552.409	422.667	552.409	178.048	552.409	330.331	552.409	548.84	552.409	514.787	552.409	280.327	552.409	520.593	552.409	300.805	552.409	942.577	552.409	800.753	552.409	720.794	552.409	436.745	552.409	667.551	552.409	548.973	552.409	743.27	552.409	696.424	552.409	455.984	552.409	575.246	552.409	296.608	552.409	455.984	552.409	557.071	552.409	534.338	552.409	739.677	552.409	296.608
554.165	273.476	554.165	327.769	554.165	235.38	554.165	389.69	554.165	478.883	554.165	393.166	554.165	300.725	554.165	185.079	554.165	236.633	554.165	784.522	554.165	824.545	554.165	648.601	554.165	322.076	554.165	681.171	554.165	380.267	554.165	626.271	554.165	704.323	554.165	474.89	554.165	213.527	554.165	443.822	554.165	474.89	554.165	507.141	554.165	516.92	554.165	589.457	554.165	443.822
555.921	47.1475	555.921	285.571	555.921	125.819	555.921	255.831	555.921	559.733	555.921	282.398	555.921	90.2324	555.921	266.602	555.921	309.407	555.921	660.749	555.921	619.877	555.921	610.112	555.921	170.444	555.921	408.613	555.921	324.644	555.921	524.952	555.921	606.226	555.921	476.908	555.921	333.094	555.921	316.535	555.921	476.908	555.921	430.211	555.921	488.5	555.921	547.19	555.921	316.535
557.676	7.7329	557.676	202.078	557.676	114.367	557.676	473.755	557.676	429.39	557.676	360.485	557.676	224.851	557.676	290.163	557.676	79.1273	557.676	753.247	557.676	676.743	557.676	606.327	557.676	320.851	557.676	412.882	557.676	379.105	557.676	689.313	557.676	434.143	557.676	424.053	557.676	300.968	557.676	310.777	557.676	424.053	557.676	562.294	557.676	410.091	557.676	399.887	557.676	310.777
559.431	16.2355	559.431	337.291	559.431	39.0246	559.431	249.465	559.431	402.857	559.431	282.426	559.431	141.582	559.431	31.7642	559.431	213.797	559.431	601.005	559.431	622.137	559.431	537.244	559.431	262.296	559.431	499.982	559.431	248.65	559.431	596.354	559.431	392.087	559.431	291.343	559.431	224.172	559.431	270.576	559.431	291.343	559.431	291.403	559.431	255.705	559.431	340.559	559.431	270.576
561.185	190.659	561.185	310.212	561.185	185.792	561.185	137.962	561.185	225.133	561.185	245.223	561.185	98.4249	561.185	171.407	561.185	-24.5823	561.185	568.009	561.185	522.051	561.185	305.862	561.185	245.781	561.185	386.92	561.185	196.279	561.185	538.075	561.185	183.069	561.185	164.797	561.185	129.73	561.185	132.963	561.185	164.797	561.185	321.549	561.185	249.356	561.185	490.218	561.185	132.963
562.938	250.005	562.938	202.844	562.938	237.67	562.938	206.247	562.938	361.22	562.938	201.879	562.938	106.382	562.938	106.093	562.938	173.991	562.938	403.25	562.938	561.481	562.938	365.179	562.938	218.305	562.938	307.701	562.938	131.992	562.938	381.475	562.938	312.103	562.938	264.432	562.938	150.665	562.938	61.9678	562.938	264.432	562.938	247.745	562.938	241.055	562.938	253.875	562.938	61.9678
564.691	60.2773	564.691	267.19	564.691	-6.34199	564.691	307.322	564.691	487.12	564.691	186.393	564.691	15.4529	564.691	140.824	564.691	289.519	564.691	504.715	564.691	447.419	564.691	360.195	564.691	222.871	564.691	162.331	564.691	227.79	564.691	329.553	564.691	266.2	564.691	270.267	564.691	-4.67408e-08	564.691	215.621	564.691	270.267	564.691	151.003	564.691	228.818	564.691	111.542	564.691	215.621
566.443	110.479	566.443	304.253	566.443	142.757	566.443	330.189	566.443	189.834	566.443	156.767	566.443	120.639	566.443	181.601	566.443	34.0026	566.443	517.391	566.443	478.86	566.443	503.907	566.443	93.4766	566.443	308.815	566.443	88.6717	566.443	389.311	566.443	333.373	566.443	276.322	566.443	146.073	566.443	138.955	566.443	276.322	566.443	361.337	566.443	192.657	566.443	199.232	566.443	138.955
568.194	151.613	568.194	346.036	568.194	74.966	568.194	161.849	568.194	308.362	568.194	236.003	568.194	11.9391	568.194	-133.576	568.194	3.44434	568.194	407.269	568.194	283.796	568.194	362.314	568.194	67.1237	568.194	132.159	568.194	188.637	568.194	267.748	568.194	363.635	568.194	115.614	568.194	148.324	568.194	124	568.194	115.614	568.194	285.76	568.194	72.5853	568.194	86.9562	568.194	124
569.945	-110.318	569.945	209.54	569.945	155.286	569.945	230.305	569.945	245.707	569.945	47.1014	569.945	32.3547	569.945	-31.7035	569.945	-43.1543	569.945	339.334	569.945	128.221	569.945	170.415	569.945	117.812	569.945	171.369	569.945	248.687	569.945	336.863	569.945	-2.37022e-07	569.945	166.164	569.945	12.7515	569.945	67.7894	569.945	166.164	569.945	51.2848	569.945	151.618	569.945	54.7279	569.945	67.7894
571.695	138.688	571.695	256.77	571.695	205.715	571.695	397.558	571.695	122.869	571.695	314.064	571.695	246.886	571.695	179.218	571.695	152.208	571.695	441.575	571.695	269.13	571.695	409.209	571.695	130.542	571.695	140.452	571.695	295.82	571.695	301.657	571.695	191.639	571.695	187.991	571.695	93.3539	571.695	6.35487	571.695	187.991	571.695	310.926	571.695	188.77	571.695	159.56	571.695	6.35487
573.445	275.635	573.445	283.729	573.445	221.254	573.445	256.61	573.445	394.851	573.445	273.893	573.445	73.5314	573.445	100.19	573.445	26.5339	573.445	446.981	573.445	297.514	573.445	432.695	573.445	95.3134	573.445	143.414	573.445	119.035	573.445	244.13	573.445	248.269	573.445	103.115	573.445	190.129	573.445	112.73	573.445	103.115	573.445	118.696	573.445	172.054	573.445	259.465	573.445	112.73
575.194	485.525	575.194	365.42	575.194	284.902	575.194	247.463	575.194	366.653	575.194	224.589	575.194	196.292	575.194	100.213	575.194	120.824	575.194	444.539	575.194	470.369	575.194	282.871	575.194	210.126	575.194	330.261	575.194	311.333	575.194	465.283	575.194	355.89	575.194	174.557	575.194	148.076	575.194	95.9476	575.194	174.557	575.194	218.611	575.194	67.4867	575.194	197.457	575.194	95.9476
576.942	181.36	576.942	61.8456	576.942	332.658	576.942	233.12	576.942	360.278	576.942	113.154	576.942	-118.833	576.942	23.2889	576.942	19.0804	576.942	242.237	576.942	413.687	576.942	329.737	576.942	194.981	576.942	-1.25539e-07	576.942	192.712	576.942	212.115	576.942	309.502	576.942	81.3383	576.942	57.1906	576.942	29.0422	576.942	81.3383	576.942	60.6842	576.942	155.082	576.942	82.5488	576.942	29.0422
578.689	218.144	578.689	225.01	578.689	255.521	578.689	279.582	578.689	432.726	578.689	278.589	578.689	7.15697	578.689	117.417	578.689	143.305	578.689	443.062	578.689	344.462	578.689	347.29	578.689	64.8762	578.689	209.958	578.689	102.172	578.689	253.627	578.689	272.105	578.689	150.479	578.689	240.472	578.689	175.048	578.689	150.479	578.689	171.93	578.689	177.856	578.689	30.7547	578.689	175.048
580.436	153.878	580.436	245.917	580.436	397.49	580.436	170.852	580.436	-1.07138e-08	580.436	208.896	580.436	13.26	580.436	19.5995	580.436	-77.5018	580.436	340.003	580.436	153.687	580.436	263.531	580.436	89.8127	580.436	310.763	580.436	231.711	580.436	320.819	580.436	272.7	580.436	-4.07745e-08	580.436	149.917	580.436	2.13593e-07	580.436	-4.07745e-08	580.436	246.364	580.436	38.823	580.436	164.088	580.436	2.13593e-07
582.183	391.566	582.183	175.57	582.183	106.563	582.183	365.932	582.183	259.05	582.183	146.076	582.183	109.476	582.183	10.8358	582.183	76.6629	582.183	342.046	582.183	168.357	582.183	155.457	582.183	187.79	582.183	213.417	582.183	124.329	582.183	240.691	582.183	326.286	582.183	208.692	582.183	71.5228	582.183	123.445	582.183	208.692	582.183	-2.4373e-07	582.183	-4.0367e-08	582.183	198.564	582.183	123.445
583.928	445.209	583.928	353.972	583.928	112.741	583.928	154.825	583.928	331.936	583.928	231.132	583.928	58.8038	583.928	161.127	583.928	89.8003	583.928	225.18	583.928	330.463	583.928	265.068	583.928	137.807	583.928	192.924	583.928	247.024	583.928	360.245	583.928	212.864	583.928	94.4831	583.928	168.287	583.928	124.277	583.928	94.4831	583.928	237.449	583.928	80.058	583.928	145.196	583.928	124.277
585.673	-27.1894	585.673	427.128	585.673	3.02041	585.673	250.532	585.673	241.662	585.673	30.0639	585.673	-68.7571	585.673	-60.5271	585.673	-123.088	585.673	175.392	585.673	-2.23918e-09	585.673	125.363	585.673	126.864	585.673	382.285	585.673	39.7946	585.673	239.481	585.673	194.433	585.673	198.371	585.673	163.206	585.673	59.4903	585.673	198.371	585.673	46.9301	585.673	34.1458	585.673	3.41097e-08	585.673	59.4903
587.418	104.372	587.418	160.042	587.418	149.4	587.418	150.056	587.418	183.23	587.418	104.875	587.418	-23.2082	587.418	-154.126	587.418	23.9989	587.418	182.67	587.418	103.136	587.418	111.341	587.418	220.96	587.418	69.5029	587.418	53.6404	587.418	226.399	587.418	171.992	587.418	138.353	587.418	158.276	587.418	78.0767	587.418	138.353	587.418	111.443	587.418	118.263	587.418	61.9766	587.418	78.0767
589.162	16.8966	589.162	152.717	589.162	56.8789	589.162	153.401	589.162	175.642	589.162	177.566	589.162	-139.55	589.162	26.3317	589.162	-15.9367	589.162	-5.2547e-08	589.162	165.897	589.162	-2.59788e-08	589.162	7.09443	589.162	17.5807	589.162	202.559	589.162	-8.55871e-08	589.162	167.543	589.162	113.43	589.162	156.494	589.162	47.0289	589.162	113.43	589.162	28.9859	589.162	95.4105	589.162	85.9654	589.162	47.0289
590.905	101.386	590.905	184.158	590.905	227.454	590.905	39.5677	590.905	296.901	590.905	100.139	590.905	178.215	590.905	-98.1551	590.905	-128.894	590.905	158.462	590.905	109.289	590.905	233.825	590.905	131.267	590.905	86.521	590.905	-13.4504	590.905	168.101	590.905	261.084	590.905	-1.40173	590.905	137.857	590.905	38.3391	590.905	-1.40173	590.905	79.5579	590.905	103.587	590.905	61.9664	590.905	38.3391
592.647	243.842	592.647	282.369	592.647	152.124	592.647	168.56	592.647	101.011	592.647	111.595	592.647	12.0859	592.647	49.4141	592.647	-64.8703	592.647	158.38	592.647	24.3213	592.647	168.415	592.647	167.475	592.647	73.3265	592.647	218.61	592.647	165.955	592.647	100.614	592.647	153.857	592.647	57.3603	592.647	129.999	592.647	153.857	592.647	181.158	592.647	61.7924	592.647	28.9796	592.647	129.999
594.389	257.267	594.389	340.354	594.389	123.887	594.389	162.38	594.389	274.972	594.389	84.9377	594.389	88.0614	594.389	81.0393	594.389	51.1346	594.389	153.765	594.389	181	594.389	211.775	594.389	169.72	594.389	-9.02583e-07	594.389	94.7379	594.389	106.566	594.389	264.134	594.389	47.2031	594.389	1.67686e-06	594.389	3.9053e-06	594.389	47.2031	594.389	145.784	594.389	127.026	594.389	130.005	594.389	3.9053e-06
596.13	69.6632	596.13	103.118	596.13	148.739	596.13	200.031	596.13	274.789	596.13	257.167	596.13	120.139	596.13	26.7205	596.13	152.123	596.13	47.6341	596.13	190.334	596.13	100.909	596.13	3.58232e-07	596.13	157.554	596.13	192.932	596.13	263.941	596.13	221.643	596.13	212.635	596.13	169.245	596.13	245.938	596.13	212.635	596.13	289.435	596.13	37.2887	596.13	34.0423	596.13	245.938
597.871	71.0327	597.871	35.6648	597.871	261.68	597.871	259.515	597.871	139.464	597.871	111.287	597.871	72.3183	597.871	129.457	597.871	83.0954	597.871	2.92854e-06	597.871	71.3313	597.871	78.8237	597.871	92.7333	597.871	130.983	597.871	255.19	597.871	222.084	597.871	99.1409	597.871	242.151	597.871	18.3213	597.871	235.649	597.871	242.151	597.871	52.1085	597.871	109.578	597.871	66.0914	597.871	235.649
599.611	74.3774	599.611	1.54658e-07	599.611	140.705	599.611	157.836	599.611	-4.86354e-07	599.611	178.297	599.611	101.596	599.611	19.2498	599.611	25.054	599.611	-8.62719	599.611	1.09701e-06	599.611	122.524	599.611	128.349	599.611	-11.7094	599.611	196.51	599.611	3.92465e-08	599.611	178.626	599.611	210.748	599.611	151.222	599.611	286.119	599.611	210.748	599.611	193.804	599.611	198.895	599.611	124.152	599.611	286.119
601.35	198.699	601.35	17.9412	601.35	112.813	601.35	20.9967	601.35	190.387	601.35	269.201	601.35	98.9703	601.35	190.098	601.35	2.06128e-08	601.35	80.7808	601.35	172.512	601.35	213.014	601.35	100.847	601.35	-5.52019	601.35	170.89	601.35	57.1563	601.35	127.098	601.35	115.424	601.35	201.943	601.35	236.337	601.35	115.424	601.35	142.519	601.35	85.2382	601.35	111.224	601.35	236.337
603.089	-5.16957e-09	603.089	426.672	603.089	-4.70027e-09	603.089	5.2285e-08	603.089	197.638	603.089	3.02462e-08	603.089	80.4391	603.089	4.99931e-08	603.089	10.3652	603.089	-69.7577	603.089	158.978	603.089	250.302	603.089	74.228	603.089	4.55355	603.089	114.326	603.089	200.232	603.089	102.556	603.089	111.175	603.089	209.479	603.089	312.288	603.089	111.175	603.089	58.2515	603.089	39.6067	603.089	90.3065	603.089	312.288
604.827	346.808	604.827	172.198	604.827	123.447	604.827	288.348	604.827	169.758	604.827	196.936	604.827	3.4197e-08	604.827	67.2285	604.827	-11.3427	604.827	-4.22447	604.827	7.41078	604.827	30.391	604.827	57.4916	604.827	64.5149	604.827	72.8177	604.827	32.2342	604.827	2.14444e-07	604.827	1.80483e-06	604.827	287.825	604.827	258.963	604.827	1.80483e-06	604.827	1.25474e-07	604.827	3.13557e-07	604.827	83.3995	604.827	258.963
606.564	91.3902	606.564	151.523	606.564	292.706	606.564	246.525	606.564	196.748	606.564	184.741	606.564	307.172	606.564	222.367	606.564	179.878	606.564	140.398	606.564	194.819	606.564	61.2885	606.564	284.638	606.564	223.367	606.564	117.361	606.564	369.169	606.564	445.878	606.564	367.035	606.564	318.977	606.564	453.348	606.564	367.035	606.564	240.503	606.564	225.431	606.564	226.502	606.564	453.348
608.301	444.752	608.301	200.654	608.301	315.777	608.301	211.535	608.301	219.612	608.301	229.419	608.301	25.1987	608.301	67.4163	608.301	-1.96995	608.301	-2.87208	608.301	-86.786	608.301	-9.58666e-07	608.301	77.6683	608.301	18.1132	608.301	113.954	608.301	123.043	608.301	271.587	608.301	53.8841	608.301	302.93	608.301	253.433	608.301	53.8841	608.301	160.83	608.301	158.739	608.301	137.615	608.301	253.433
610.037	336.897	610.037	358.595	610.037	301.661	610.037	217.381	610.037	167.353	610.037	46.9711	610.037	54.0814	610.037	101.377	610.037	-0.88537	610.037	-36.0181	610.037	-34.3948	610.037	106.371	610.037	76.5823	610.037	-16.2435	610.037	236.593	610.037	160.862	610.037	73.1272	610.037	138.544	610.037	115.68	610.037	383.207	610.037	138.544	610.037	168.977	610.037	36.9218	610.037	55.7353	610.037	383.207
611.773	323.829	611.773	216.352	611.773	323.356	611.773	249.067	611.773	457.975	611.773	168.4	611.773	48.8201	611.773	175.251	611.773	55.1341	611.773	-190.023	611.773	156.003	611.773	265.711	611.773	153.381	611.773	134.3	611.773	191.276	611.773	42.634	611.773	215.498	611.773	12.0134	611.773	230.224	611.773	431.658	611.773	12.0134	611.773	221.944	611.773	59.9795	611.773	240.864	611.773	431.658
613.508	345.554	613.508	254.93	613.508	579.864	613.508	233.597	613.508	172.48	613.508	292.709	613.508	73.4154	613.508	62.0389	613.508	-11.9094	613.508	-144.869	613.508	8.4166	613.508	157.027	613.508	111.064	613.508	19.748	613.508	-1.08805e-07	613.508	-28.6359	613.508	142.7	613.508	149.288	613.508	221.557	613.508	465.778	613.508	149.288	613.508	226.726	613.508	80.9106	613.508	3.54921e-08	613.508	465.778
615.242	253.076	615.242	368.336	615.242	531.185	615.242	323.974	615.242	500.873	615.242	218.9	615.242	114.868	615.242	134.742	615.242	51.9864	615.242	-32.5417	615.242	-10.1434	615.242	282.326	615.242	278.634	615.242	91.1028	615.242	454.966	615.242	145.059	615.242	446.731	615.242	292.367	615.242	309.676	615.242	336.556	615.242	292.367	615.242	386.322	615.242	242.714	615.242	214.931	615.242	336.556
616.976	505.399	616.976	289.574	616.976	416.318	616.976	438.202	616.976	258.157	616.976	287.976	616.976	114.178	616.976	158.361	616.976	-3.17634	616.976	81.9767	616.976	-44.6676	616.976	164.613	616.976	84.09	616.976	97.3683	616.976	278.778	616.976	67.7254	616.976	314.593	616.976	278.247	616.976	265.578	616.976	482.983	616.976	278.247	616.976	270.731	616.976	223.389	616.976	144.721	616.976	482.983
618.709	374.53	618.709	173.651	618.709	378.266	618.709	331.286	618.709	367.334	618.709	242.939	618.709	192.348	618.709	242.898	618.709	-2.39529	618.709	-109.299	618.709	2.85351	618.709	132.897	618.709	192.434	618.709	12.5479	618.709	156.435	618.709	109.369	618.709	277.286	618.709	214.926	618.709	292.259	618.709	447.049	618.709	214.926	618.709	207.949	618.709	119.935	618.709	136.37	618.709	447.049
620.441	522.473	620.441	477.573	620.441	619.028	620.441	452.229	620.441	476.41	620.441	481.794	620.441	325.377	620.441	158.354	620.441	362.332	620.441	20.6483	620.441	-56.5706	620.441	142.181	620.441	351.666	620.441	153.645	620.441	521.937	620.441	334.997	620.441	382.809	620.441	301.403	620.441	344.716	620.441	565.746	620.441	301.403	620.441	404.975	620.441	359.352	620.441	446.878	620.441	565.746
622.173	446.234	622.173	343.345	622.173	483.605	622.173	265.035	622.173	344.387	622.173	308.542	622.173	306.268	622.173	149.731	622.173	166.008	622.173	-164.167	622.173	86.0694	622.173	17.4742	622.173	305.788	622.173	134.663	622.173	291.284	622.173	-5.38598	622.173	483.164	622.173	347.676	622.173	275.948	622.173	556.065	622.173	347.676	622.173	265.809	622.173	214.639	622.173	321.242	622.173	556.065
623.904	702.818	623.904	614.975	623.904	486.999	623.904	344.709	623.904	337.269	623.904	298.186	623.904	277.021	623.904	69.0306	623.904	253.635	623.904	-115.731	623.904	59.7828	623.904	213.781	623.904	398.801	623.904	109.607	623.904	295.477	623.904	193.228	623.904	491.351	623.904	377.742	623.904	381.95	623.904	451.999	623.904	377.742	623.904	295.448	623.904	296.795	623.904	207.465	623.904	451.999
625.635	599.233	625.635	378.468	625.635	459.212	625.635	479.256	625.635	358.06	625.635	365.73	625.635	328.638	625.635	218.254	625.635	197.215	625.635	-48.0271	625.635	84.5786	625.635	199.109	625.635	352.706	625.635	228.478	625.635	341.515	625.635	30.8436	625.635	282.37	625.635	359.602	625.635	356.721	625.635	559.539	625.635	359.602	625.635	381.891	625.635	249.821	625.635	250.545	625.635	559.539
627.364	665.483	627.364	391.831	627.364	750.244	627.364	548.679	627.364	420.764	627.364	265.177	627.364	95.1211	627.364	238.404	627.364	239.752	627.364	-124.042	627.364	41.4658	627.364	130.463	627.364	284.505	627.364	88.2818	627.364	365.4	627.364	73.4679	627.364	349.222	627.364	242.254	627.364	477.259	627.364	542.679	627.364	242.254	627.364	390.138	627.364	258.716	627.364	355.482	627.364	542.679
629.094	959.575	629.094	656.07	629.094	457.097	629.094	622.982	629.094	622.385	629.094	497.53	629.094	342.471	629.094	302.481	629.094	342.247	629.094	0.23939	629.094	326.453	629.094	376.85	629.094	439.198	629.094	336.021	629.094	358.131	629.094	395.107	629.094	514.908	629.094	494.695	629.094	476.562	629.094	824.411	629.094	494.695	629.094	627.188	629.094	361.481	629.094	442.276	629.094	824.411
630.822	1193.52	630.822	657.193	630.822	629.774	630.822	718.172	630.822	632.926	630.822	538.792	630.822	398.691	630.822	529.488	630.822	412.704	630.822	-147.17	630.822	111.55	630.822	189.275	630.822	443.788	630.822	366.701	630.822	513.71	630.822	232.766	630.822	482.43	630.822	426.927	630.822	618.627	630.822	787.729	630.822	426.927	630.822	501.039	630.822	395.115	630.822	495.928	630.822	787.729
632.55	1007.31	632.55	729.205	632.55	627.276	632.55	776.252	632.55	547.392	632.55	526.967	632.55	354.782	632.55	324.427	632.55	272.125	632.55	15.7445	632.55	268.764	632.55	179.745	632.55	571.276	632.55	329.324	632.55	530.138	632.55	339.452	632.55	509.789	632.55	594.948	632.55	553.454	632.55	793.627	632.55	594.948	632.55	575.693	632.55	433.62	632.55	425.438	632.55	793.627
634.278	1408.97	634.278	877.113	634.278	708.605	634.278	749.226	634.278	703.787	634.278	594.057	634.278	617.747	634.278	709.3	634.278	406.513	634.278	54.9954	634.278	273.105	634.278	505.266	634.278	540.664	634.278	552.894	634.278	754.414	634.278	466.171	634.278	577.986	634.278	688.757	634.278	817.04	634.278	1093.1	634.278	688.757	634.278	545.147	634.278	639.995	634.278	756.806	634.278	1093.1
636.004	1328.5	636.004	956.925	636.004	1059.76	636.004	689.101	636.004	785.114	636.004	780.067	636.004	534.587	636.004	519.11	636.004	403.871	636.004	-106.404	636.004	244.58	636.004	537.843	636.004	418.953	636.004	295.415	636.004	633.542	636.004	463.928	636.004	528.021	636.004	763.354	636.004	701.385	636.004	926.137	636.004	763.354	636.004	559.403	636.004	547.241	636.004	532.033	636.004	926.137
637.73	1944.9	637.73	964.648	637.73	1062.76	637.73	833.881	637.73	978.379	637.73	792.001	637.73	555.306	637.73	529.858	637.73	329.202	637.73	74.5594	637.73	469.198	637.73	475.483	637.73	591.146	637.73	418.892	637.73	759.521	637.73	647.729	637.73	674.898	637.73	829.739	637.73	653.488	637.73	973.74	637.73	829.739	637.73	728.461	637.73	537.358	637.73	621.12	637.73	973.74
639.456	1803.19	639.456	1042.29	639.456	1202.58	639.456	830.57	639.456	761.584	639.456	736.86	639.456	638.906	639.456	742.546	639.456	596.509	639.456	31.8977	639.456	314.967	639.456	537.191	639.456	669.244	639.456	501.329	639.456	657.352	639.456	506.581	639.456	630.618	639.456	714.912	639.456	819.348	639.456	1032.9	639.456	714.912	639.456	574.32	639.456	558.349	639.456	524.067	639.456	1032.9
641.181	1880.36	641.181	1218.85	641.181	1199.25	641.181	1111.17	641.181	935.736	641.181	853.65	641.181	780.389	641.181	808.179	641.181	516.795	641.181	178.623	641.181	234.896	641.181	540.973	641.181	637.25	641.181	469.729	641.181	788.039	641.181	481.488	641.181	867.183	641.181	843.872	641.181	691.964	641.181	1222.62	641.181	843.872	641.181	646.982	641.181	677.212	641.181	734.876	641.181	1222.62
642.905	2004.44	642.905	1198.35	642.905	1378.75	642.905	813.7	642.905	1172.84	642.905	910.374	642.905	834.759	642.905	837.757	642.905	555.063	642.905	236.748	642.905	360.991	642.905	503.834	642.905	658.165	642.905	476.096	642.905	818.581	642.905	449.458	642.905	731.594	642.905	823.621	642.905	800.336	642.905	1146.88	642.905	823.621	642.905	696.446	642.905	830.95	642.905	918.547	642.905	1146.88
644.629	2060.43	644.629	1275.79	644.629	1309.1	644.629	1191.15	644.629	1119.89	644.629	988.035	644.629	979.019	644.629	886.284	644.629	551.315	644.629	183.284	644.629	490.262	644.629	665.781	644.629	775.992	644.629	618.435	644.629	799.981	644.629	557.495	644.629	916.853	644.629	858.159	644.629	1026.46	644.629	1194.69	644.629	858.159	644.629	763.714	644.629	619.564	644.629	769.082	644.629	1194.69
646.352	2226.33	646.352	1445.18	646.352	1373.3	646.352	1249.53	646.352	999.907	646.352	1017.64	646.352	748.171	646.352	870.762	646.352	900.556	646.352	87.2423	646.352	379.715	646.352	617.819	646.352	820.734	646.352	543.75	646.352	894.241	646.352	611.605	646.352	808.964	646.352	773.485	646.352	806.348	646.352	1206.04	646.352	773.485	646.352	674.787	646.352	800.054	646.352	882.483	646.352	1206.04
648.074	2430.15	648.074	1546.52	648.074	1489.35	648.074	1260.85	648.074	1190.88	648.074	955.187	648.074	861.219	648.074	1063.2	648.074	659.789	648.074	232.634	648.074	550.359	648.074	637.954	648.074	881.391	648.074	595.046	648.074	892.362	648.074	532.795	648.074	836.929	648.074	867.602	648.074	947.988	648.074	1383.94	648.074	867.602	648.074	790.666	648.074	831.423	648.074	797.75	648.074	1383.94
649.796	2281.91	649.796	1609.82	649.796	1706.26	649.796	1283.11	649.796	1130.83	649.796	1206.69	649.796	1168.17	649.796	776.585	649.796	692.017	649.796	118.47	649.796	512.201	649.796	648.19	649.796	878.968	649.796	687.326	649.796	933.346	649.796	548.069	649.796	809.749	649.796	933.51	649.796	819.383	649.796	1059.36	649.796	933.51	649.796	870.351	649.796	828.671	649.796	865.885	649.796	1059.36
651.517	2617.61	651.517	1855.1	651.517	1845.02	651.517	1397.32	651.517	1217.75	651.517	1286.14	651.517	1220.02	651.517	1149.94	651.517	918.242	651.517	491.761	651.517	711.247	651.517	825.534	651.517	1072.47	651.517	1062.59	651.517	969.196	651.517	912.434	651.517	1138.43	651.517	1096.21	651.517	978.536	651.517	1452.33	651.517	1096.21	651.517	973.846	651.517	1128.8	651.517	981.89	651.517	1452.33
653.237	2673.26	653.237	1692.35	653.237	1584.65	653.237	1448.48	653.237	1443.64	653.237	1193.55	653.237	1120.77	653.237	1042.25	653.237	909.47	653.237	394.516	653.237	695.507	653.237	645.991	653.237	1082.89	653.237	889.856	653.237	1000.91	653.237	557.894	653.237	838.969	653.237	988.702	653.237	1080.45	653.237	1436.83	653.237	988.702	653.237	1058.15	653.237	934.815	653.237	959.766	653.237	1436.83
654.957	2665.86	654.957	2049.6	654.957	1725.14	654.957	1389.6	654.957	1391.52	654.957	1303.92	654.957	1137.44	654.957	998.528	654.957	931.702	654.957	444.747	654.957	770.986	654.957	948.566	654.957	1024.24	654.957	984.116	654.957	928.502	654.957	676.456	654.957	1114.37	654.957	964.99	654.957	1017.12	654.957	1417.86	654.957	964.99	654.957	1021.27	654.957	899.713	654.957	1039.52	654.957	1417.86
656.676	3106.44	656.676	2390.83	656.676	1944.51	656.676	1714.68	656.676	1392.39	656.676	1476.26	656.676	1350.02	656.676	1278.78	656.676	1038.94	656.676	356.463	656.676	698.692	656.676	1044.26	656.676	1178.52	656.676	1000.38	656.676	1260.96	656.676	811.125	656.676	1163.65	656.676	1293.07	656.676	1299.55	656.676	1448.41	656.676	1293.07	656.676	1021.2	656.676	1116.5	656.676	1125.14	656.676	1448.41
658.395	3220.99	658.395	2170.08	658.395	2225.75	658.395	1899.74	658.395	1650.24	658.395	1589.57	658.395	1485.52	658.395	1402	658.395	1356.2	658.395	448.673	658.395	882.631	658.395	899.092	658.395	1111.73	658.395	877.647	658.395	1248.3	658.395	1013.91	658.395	1340.79	658.395	1345.96	658.395	1367.74	658.395	1541.5	658.395	1345.96	658.395	1240.95	658.395	1132.17	658.395	1102.65	658.395	1541.5
660.113	3394.54	660.113	2158.33	660.113	1893.87	660.113	1744.77	660.113	1438.1	660.113	1453.85	660.113	1181.95	660.113	1302.2	660.113	1065.47	660.113	458.387	660.113	806.811	660.113	830.054	660.113	1269.88	660.113	1063.93	660.113	1329.52	660.113	854.805	660.113	919.808	660.113	1248.64	660.113	1419.69	660.113	1573.12	660.113	1248.64	660.113	1093.52	660.113	1133.74	660.113	1031.03	660.113	1573.12
661.83	3301.08	661.83	2269.61	661.83	2069.88	661.83	1825.79	661.83	1735.95	661.83	1495.11	661.83	1415.3	661.83	1249.38	661.83	1376.76	661.83	744.612	661.83	852.238	661.83	1168.15	661.83	1236.97	661.83	1149.22	661.83	1379.61	661.83	947.827	661.83	1198.7	661.83	1269.12	661.83	1234.41	661.83	1756.26	661.83	1269.12	661.83	1170.91	661.83	1199.2	661.83	1040.3	661.83	1756.26
663.547	3347.63	663.547	2632.91	663.547	2311.78	663.547	1860.79	663.547	1920.82	663.547	1788.36	663.547	1670.58	663.547	1475.54	663.547	1417.07	663.547	616.359	663.547	1037.92	663.547	1279.4	663.547	1326	663.547	1097.54	663.547	1334.59	663.547	1118.98	663.547	1460.48	663.547	1427.41	663.547	1249.89	663.547	1674.94	663.547	1427.41	663.547	1251.12	663.547	1165.56	663.547	1292.45	663.547	1674.94
665.263	3680.19	665.263	2481.26	665.263	2347.58	665.263	1933.8	665.263	1806.69	665.263	1691.59	665.263	1681.8	665.263	1517.69	665.263	1379.41	665.263	546.635	665.263	1089.86	665.263	902.795	665.263	1395.97	665.263	1157.88	665.263	1389.46	665.263	981.263	665.263	1294.14	665.263	1267.51	665.263	1423.15	665.263	1835.14	665.263	1267.51	665.263	1366.16	665.263	1216.81	665.263	1183.49	665.263	1835.14
666.978	3988.79	666.978	2944.65	666.978	2573.28	666.978	2038.8	666.978	1759.58	666.978	1895.82	666.978	1536.96	666.978	1631.83	666.978	1318.78	666.978	688.447	666.978	996.068	666.978	1142.34	666.978	1276.9	666.978	1342.26	666.978	1510.22	666.978	1108.69	666.978	1411.69	666.978	1501.41	666.978	1243.17	666.978	1634.88	666.978	1501.41	666.978	1277.04	666.978	1330.97	666.978	1125.42	666.978	1634.88
668.693	4064.43	668.693	2578.1	668.693	2552.89	668.693	2183.81	668.693	2087.5	668.693	1746.05	668.693	1622.06	668.693	1606.97	668.693	1430.18	668.693	827.805	668.693	951.548	668.693	1189.05	668.693	1340.77	668.693	1220.66	668.693	1384.87	668.693	957.256	668.693	1273.13	668.693	1548.13	668.693	1454.97	668.693	1641.14	668.693	1548.13	668.693	1297.74	668.693	1270.04	668.693	1319.25	668.693	1641.14
670.407	4053.11	670.407	3070.61	670.407	2675.41	670.407	2054.84	670.407	2090.44	670.407	1841.28	670.407	1663.12	670.407	1657.1	670.407	1413.63	670.407	670.716	670.407	1104.31	670.407	1366.93	670.407	1534.61	670.407	1218.11	670.407	1400.42	670.407	1027.97	670.407	1532.47	670.407	1741.67	670.407	1569.54	670.407	2114.94	670.407	1741.67	670.407	1375.29	670.407	1335.01	670.407	1442.97	670.407	2114.94
672.121	4255.86	672.121	3004.2	672.121	2623.85	672.121	2107.9	672.121	2099.42	672.121	1857.52	672.121	1759.13	672.121	1636.24	672.121	1396.12	672.121	861.186	672.121	1193.35	672.121	1514.97	672.121	1335.4	672.121	1176.6	672.121	1435.87	672.121	1228.85	672.121	1560.71	672.121	1434.02	672.121	1380.9	672.121	1834.28	672.121	1434.02	672.121	1521.67	672.121	1452.89	672.121	1341.6	672.121	1834.28
673.834	4289.68	673.834	3097.88	673.834	2733.22	673.834	2231.98	673.834	2297.43	673.834	2160.77	673.834	1984.11	673.834	1833.38	673.834	1706.65	673.834	882.222	673.834	1248.69	673.834	1452.19	673.834	1488.15	673.834	1186.15	673.834	1760.23	673.834	1296.88	673.834	1633.86	673.834	1588.19	673.834	1648.04	673.834	2201.15	673.834	1588.19	673.834	1471.9	673.834	1375.68	673.834	1481.12	673.834	2201.15
675.546	4326.58	675.546	3212.65	675.546	2839.51	675.546	2244.09	675.546	2030.49	675.546	1870.04	675.546	1810.05	675.546	1972.54	675.546	1572.24	675.546	889.832	675.546	1281.32	675.546	1426.58	675.546	1535.88	675.546	1366.74	675.546	1497.5	675.546	1243.08	675.546	1602.91	675.546	1753.19	675.546	1512.96	675.546	2014.56	675.546	1753.19	675.546	1475.98	675.546	1612.4	675.546	1536.56	675.546	2014.56
677.258	4455.58	677.258	3109.52	677.258	2953.75	677.258	2290.25	677.258	2147.6	677.258	2012.33	677.258	2071.97	677.258	1932.71	677.258	1625.88	677.258	1047.02	677.258	1558.25	677.258	1516.16	677.258	1646.57	677.258	1490.4	677.258	1655.68	677.258	1330.45	677.258	1620.88	677.258	1762.02	677.258	1785.67	677.258	2087.52	677.258	1762.02	677.258	1723.91	677.258	1675.03	677.258	1577.9	677.258	2087.52
678.969	4438.69	678.969	3094.5	678.969	3018.93	678.969	2265.46	678.969	2222.76	678.969	2015.64	678.969	1781.86	678.969	1852.9	678.969	1719.58	678.969	946.797	678.969	1094.5	678.969	1384.93	678.969	1628.24	678.969	1308.12	678.969	1813.77	678.969	1287.99	678.969	1513.77	678.969	1647.68	678.969	1615.18	678.969	1821.03	678.969	1647.68	678.969	1525.7	678.969	1605.59	678.969	1442.16	678.969	1821.03
680.679	4600.92	680.679	3212.61	680.679	2982.06	680.679	2160.73	680.679	2278.99	680.679	2128	680.679	1849.74	680.679	1995.12	680.679	1776.35	680.679	1091.16	680.679	1384.05	680.679	1576.89	680.679	1670.88	680.679	1411.91	680.679	1669.79	680.679	1205.72	680.679	1641.58	680.679	1759.17	680.679	1675.48	680.679	1997.08	680.679	1759.17	680.679	1468.35	680.679	1633.08	680.679	1580.33	680.679	1997.08
682.389	4804.28	682.389	3629.85	682.389	3003.16	682.389	2611.06	682.389	2457.28	682.389	2173.39	682.389	1896.61	682.389	1945.36	682.389	1977.18	682.389	1074.13	682.389	1317.93	682.389	1801.05	682.389	1919.51	682.389	1762.78	682.389	1687.73	682.389	1501.63	682.389	1591.33	682.389	1922.51	682.389	1797.58	682.389	2174.69	682.389	1922.51	682.389	1657.87	682.389	1744.5	682.389	1787.43	682.389	2174.69
684.098	4857.78	684.098	3656.23	684.098	3112.22	684.098	2447.46	684.098	2267.65	684.098	2026.82	684.098	2193.47	684.098	1917.64	684.098	1866.09	684.098	917.692	684.098	1387.13	684.098	1666.41	684.098	1957.13	684.098	1535.73	684.098	1958.6	684.098	1463.73	684.098	1662	684.098	1946.69	684.098	1921.49	684.098	2054.86	684.098	1946.69	684.098	1789.26	684.098	1740.85	684.098	1749.46	684.098	2054.86
685.807	4718.44	685.807	3417.77	685.807	3096.25	685.807	2518.94	685.807	2535.09	685.807	2408.3	685.807	1969.34	685.807	1967.96	685.807	1714.07	685.807	1110.86	685.807	1344.65	685.807	1682.98	685.807	1950.74	685.807	1780.76	685.807	1999.41	685.807	1608.02	685.807	1925.62	685.807	1929.72	685.807	2007.22	685.807	2227.6	685.807	1929.72	685.807	1927.53	685.807	1785.15	685.807	1733.41	685.807	2227.6
687.515	4660.27	687.515	3163.47	687.515	3165.26	687.515	2593.51	687.515	2363.62	687.515	2361.84	687.515	2438.22	687.515	2126.32	687.515	1901.14	687.515	1085.65	687.515	1537.51	687.515	1705.76	687.515	1931.35	687.515	1814.89	687.515	1902.15	687.515	1485.52	687.515	1950.18	687.515	1878.6	687.515	2031.75	687.515	2110.91	687.515	1878.6	687.515	1869.68	687.515	1925.39	687.515	1854.3	687.515	2110.91
689.222	4722.29	689.222	3298.34	689.222	3254.26	689.222	2469.17	689.222	2417.24	689.222	2355.44	689.222	2114.11	689.222	2180.72	689.222	1973.29	689.222	1146.05	689.222	1676.71	689.222	1716.75	689.222	1911.95	689.222	1836.11	689.222	1930.84	689.222	1457.22	689.222	1771.7	689.222	1870.34	689.222	1934.11	689.222	2315.79	689.222	1870.34	689.222	1777.72	689.222	1756.58	689.222	1855.13	689.222	2315.79
690.929	4887.5	690.929	3601.4	690.929	3173.26	690.929	2759.94	690.929	2389.95	690.929	2337.1	690.929	2163.03	690.929	2018.18	690.929	1970.53	690.929	1201.07	690.929	1450.26	690.929	1712.97	690.929	1893.56	690.929	1520.43	690.929	2022.48	690.929	1687.13	690.929	1696.17	690.929	1924.95	690.929	2088.29	690.929	2428.25	690.929	1924.95	690.929	1751.65	690.929	1945.72	690.929	1858.91	690.929	2428.25
692.635	4731.92	692.635	3360.65	692.635	3088.26	692.635	2293.81	692.635	2328.77	692.635	2110.83	692.635	1975.98	692.635	1976.7	692.635	2062.87	692.635	986.716	692.635	1489.15	692.635	1625.41	692.635	1904.19	692.635	1657.86	692.635	2078.08	692.635	1565.25	692.635	1933.6	692.635	1806.42	692.635	1898.3	692.635	2365.31	692.635	1806.42	692.635	1729.48	692.635	1834.82	692.635	1715.63	692.635	2365.31
694.341	4977.56	694.341	3500.11	694.341	3239.28	694.341	2612.8	694.341	2653.7	694.341	2221.64	694.341	2149.96	694.341	2159.28	694.341	1937.31	694.341	1245.99	694.341	1647.4	694.341	1816.07	694.341	2062.82	694.341	1664.41	694.341	1868.63	694.341	1697.59	694.341	1867	694.341	2226.77	694.341	1885.15	694.341	2455.95	694.341	2226.77	694.341	1892.22	694.341	1965.88	694.341	1789.3	694.341	2455.95
696.046	4675.43	696.046	3683.78	696.046	2970.31	696.046	2546.92	696.046	2471.74	696.046	2151.54	696.046	2126.99	696.046	2102.93	696.046	1909.86	696.046	1286.89	696.046	1539	696.046	1642.97	696.046	1692.48	696.046	1685.07	696.046	1722.15	696.046	1528.16	696.046	1783.37	696.046	1921	696.046	1824.83	696.046	2388.2	696.046	1921	696.046	1759.87	696.046	1993.91	696.046	1677.94	696.046	2388.2
697.75	4634.56	697.75	3397.68	697.75	2823.38	697.75	2377.17	697.75	2401.9	697.75	2303.52	697.75	2116.07	697.75	1894.65	697.75	1949.52	697.75	1214.43	697.75	1781.96	697.75	1800.11	697.75	1909.16	697.75	1635.86	697.75	1866.64	697.75	1367.95	697.75	1827.73	697.75	1910.11	697.75	2057.37	697.75	2353.06	697.75	1910.11	697.75	1687.43	697.75	1919.92	697.75	1916.53	697.75	2353.06
699.454	4466.96	699.454	3126.82	699.454	2838.48	699.454	2557.56	699.454	2291.19	699.454	2285.6	699.454	1998.21	699.454	2085.45	699.454	1763.29	699.454	1172.61	699.454	1427.29	699.454	1678.49	699.454	1938.87	699.454	1665.77	699.454	1916.1	699.454	1539.98	699.454	1772.07	699.454	1717.11	699.454	1927.76	699.454	2264.54	699.454	1717.11	699.454	1828.92	699.454	1532.9	699.454	1712.1	699.454	2264.54
701.157	4292.63	701.157	2854.21	701.157	3236.63	701.157	2516.1	701.157	2147.62	701.157	2057.78	701.157	1898.41	701.157	1942.34	701.157	1844.18	701.157	1070.42	701.157	1514.99	701.157	1703.11	701.157	1592.62	701.157	1618.82	701.157	1766.55	701.157	1379.25	701.157	1711.41	701.157	1802.01	701.157	1941.01	701.157	2226.64	701.157	1802.01	701.157	1614.34	701.157	1633.86	701.157	1653.64	701.157	2226.64
702.859	4197.59	702.859	2699.86	702.859	2552.84	702.859	2432.79	702.859	2149.18	702.859	2188.07	702.859	1955.69	702.859	2022.32	702.859	1881.2	702.859	1158.87	702.859	1578.06	702.859	1758.98	702.859	1772.4	702.859	1611.02	702.859	1799.98	702.859	1413.76	702.859	1612.74	702.859	1988.81	702.859	1890.13	702.859	2224.37	702.859	1988.81	702.859	1719.7	702.859	1658.81	702.859	1808.16	702.859	2224.37
704.561	3980.87	704.561	3129.78	704.561	2977.12	704.561	2226.66	704.561	2222.89	704.561	2229.46	704.561	1799.05	704.561	1876.39	704.561	1789.34	704.561	1106.97	704.561	1392.51	704.561	1625.11	704.561	1844.23	704.561	1550.36	704.561	1934.41	704.561	1514.51	704.561	1824.09	704.561	1702.52	704.561	2011.12	704.561	2343.75	704.561	1702.52	704.561	1930	704.561	1814.76	704.561	1903.66	704.561	2343.75
706.262	3863.46	706.262	2916.98	706.262	2685.46	706.262	2298.7	706.262	2232.76	706.262	1987.98	706.262	1921.5	706.262	2101.56	706.262	1772.63	706.262	1054.72	706.262	1460.34	706.262	1643.49	706.262	1961.12	706.262	1744.85	706.262	1813.83	706.262	1699.52	706.262	1738.45	706.262	1985.15	706.262	1851.99	706.262	2446.78	706.262	1985.15	706.262	1746.26	706.262	1912.7	706.262	1839.16	706.262	2446.78
707.963	4091.4	707.963	2884.47	707.963	2801.9	707.963	2543.92	707.963	2467.79	707.963	2184.63	707.963	2172.05	707.963	2091.84	707.963	2096.05	707.963	1265.11	707.963	1772.56	707.963	1922.13	707.963	2213.05	707.963	1957.5	707.963	2219.26	707.963	1619.78	707.963	2076.82	707.963	2234.7	707.963	2180.75	707.963	2449.47	707.963	2234.7	707.963	2175.47	707.963	2022.65	707.963	2137.65	707.963	2449.47
709.663	3911.68	709.663	3065.28	709.663	2849.42	709.663	2729.34	709.663	2368.98	709.663	2331.4	709.663	2596.7	709.663	2470.24	709.663	2304.62	709.663	1613.14	709.663	1818.17	709.663	2201.04	709.663	2462.05	709.663	2210.32	709.663	2469.71	709.663	2080.3	709.663	2278.23	709.663	2663.17	709.663	2513.4	709.663	2981.83	709.663	2663.17	709.663	2337.66	709.663	2358.61	709.663	2392.14	709.663	2981.83
711.362	3672.34	711.362	2988.4	711.362	2884.06	711.362	2741.95	711.362	2567.35	711.362	2539.32	711.362	2358.47	711.362	2372.75	711.362	2522.34	711.362	1798.83	711.362	2170.16	711.362	2409.22	711.362	2599.12	711.362	2352.31	711.362	2616.17	711.362	2384.09	711.362	2757.67	711.362	2890.58	711.362	2829.95	711.362	3331.88	711.362	2890.58	711.362	2634.81	711.362	2729.59	711.362	2729.64	711.362	3331.88
713.061	3860.38	713.061	3236.85	713.061	2914.8	713.061	2689.78	713.061	2754.89	713.061	2679.37	713.061	2477.36	713.061	2672.39	713.061	2599.22	713.061	2069.16	713.061	2615.56	713.061	2892.67	713.061	2926.26	713.061	2815.47	713.061	3157.65	713.061	2796.14	713.061	3117.15	713.061	3233.94	713.061	3332.42	713.061	3555.62	713.061	3233.94	713.061	3126.96	713.061	3084.59	713.061	3070.16	713.061	3555.62
714.759	3697.82	714.759	3233.64	714.759	3258.67	714.759	2903.82	714.759	3323.63	714.759	3221.58	714.759	3170.38	714.759	3356.16	714.759	3168.26	714.759	2577.14	714.759	3089.35	714.759	3438.39	714.759	3469.48	714.759	3295.82	714.759	3677.17	714.759	3571.47	714.759	3625.69	714.759	3976.24	714.759	3901.8	714.759	4330.06	714.759	3976.24	714.759	3740.09	714.759	3672.62	714.759	3620.7	714.759	4330.06
716.456	3730.68	716.456	3329.79	716.456	3581.68	716.456	3210.09	716.456	3316.56	716.456	3603.95	716.456	3473.54	716.456	3593.06	716.456	3708.47	716.456	3126.77	716.456	3317.54	716.456	3712.4	716.456	4039.79	716.456	3991.36	716.456	4133.73	716.456	3836.08	716.456	4181.28	716.456	4314.5	716.456	4445.11	716.456	5106.21	716.456	4314.5	716.456	4325.22	716.456	4335.68	716.456	4334.27	716.456	5106.21
718.153	3416.97	718.153	3231.3	718.153	3260.83	718.153	3073.59	718.153	3410.69	718.153	3575.48	718.153	3439.86	718.153	3672.11	718.153	3723.85	718.153	3217.05	718.153	3729.13	718.153	3886.68	718.153	4123.18	718.153	4060.09	718.153	4228.33	718.153	4229.96	718.153	4485.94	718.153	4658.73	718.153	4651.35	718.153	5167.1	718.153	4658.73	718.153	4353.36	718.153	4541.78	718.153	4414.87	718.153	5167.1
719.849	3260.71	719.849	3020.19	719.849	3174.13	719.849	3101.35	719.849	2937.03	719.849	3146.19	719.849	3102.33	719.849	3468.31	719.849	3386.41	719.849	3110.97	719.849	3305.14	719.849	3560.26	719.849	3821.68	719.849	3917.02	719.849	3847.98	719.849	3790.14	719.849	4053.67	719.849	4205.93	719.849	4396.54	719.849	4565.72	719.849	4205.93	719.849	4164.51	719.849	3878.94	719.849	4138.51	719.849	4565.72
721.545	3161.91	721.545	2800.47	721.545	2726.61	721.545	2599.35	721.545	2703.58	721.545	3052.07	721.545	2679.97	721.545	3024.67	721.545	3025.15	721.545	2506.55	721.545	2946.55	721.545	3025.12	721.545	3190.27	721.545	3060.17	721.545	3453.7	721.545	3152.6	721.545	3370.48	721.545	3491.11	721.545	3588.67	721.545	4099.09	721.545	3491.11	721.545	3627.69	721.545	3250.14	721.545	3386.2	721.545	4099.09
723.24	3183.6	723.24	2633.15	723.24	2438.26	723.24	2320.62	723.24	2455.36	723.24	2149.14	723.24	2337.78	723.24	2471.2	723.24	2517.09	723.24	1677.76	723.24	2278.38	723.24	2428.28	723.24	2564.98	723.24	2421.52	723.24	2654.48	723.24	2425.35	723.24	2861.39	723.24	2691.28	723.24	2809.77	723.24	3189.23	723.24	2691.28	723.24	2810.91	723.24	2591.41	723.24	2673.94	723.24	3189.23
724.934	3140.78	724.934	2403.26	724.934	2336.1	724.934	1815.17	724.934	2050.37	724.934	1989.4	724.934	1990.79	724.934	1964.89	724.934	1846.22	724.934	1259.62	724.934	1719.62	724.934	1761.74	724.934	2136.8	724.934	1814.1	724.934	2003.33	724.934	1823.41	724.934	1976.39	724.934	2352.44	724.934	2331.83	724.934	2567.15	724.934	2352.44	724.934	1926.17	724.934	2026.75	724.934	2099.75	724.934	2567.15
726.628	2860.49	726.628	1943.78	726.628	2152.15	726.628	1789	726.628	1838.61	726.628	1798.85	726.628	1591.98	726.628	1677.76	726.628	1559.55	726.628	1044.13	726.628	1397.27	726.628	1429.49	726.628	1607.75	726.628	1311.9	726.628	1454.26	726.628	1345.77	726.628	1531.5	726.628	1709.61	726.628	1816.88	726.628	2005.85	726.628	1709.61	726.628	1559.48	726.628	1584.16	726.628	1467.62	726.628	2005.85
728.321	2787.72	728.321	2196.75	728.321	1824.4	728.321	1539.12	728.321	1647.1	728.321	1553.52	728.321	1411.39	728.321	1539.81	728.321	1651.09	728.321	813.272	728.321	1075.35	728.321	1242.55	728.321	1599.82	728.321	1253.93	728.321	1616.29	728.321	1102.43	728.321	1230.72	728.321	1637.8	728.321	1503.91	728.321	1796.37	728.321	1637.8	728.321	1520.85	728.321	1405.66	728.321	1494.57	728.321	1796.37
730.014	2792.51	730.014	1996.18	730.014	1814.88	730.014	1569.54	730.014	1621.84	730.014	1314.4	730.014	1362.01	730.014	1435.05	730.014	1199.84	730.014	758.054	730.014	869.848	730.014	1072.92	730.014	1296.03	730.014	980.21	730.014	1430.41	730.014	1003.4	730.014	1370.07	730.014	1332	730.014	1460.94	730.014	1719.7	730.014	1332	730.014	1166.3	730.014	1306.24	730.014	1339.61	730.014	1719.7
731.706	2345.87	731.706	1695.07	731.706	1482.6	731.706	1136.27	731.706	1264.84	731.706	1180.49	731.706	1167.86	731.706	1165.5	731.706	1248.82	731.706	461.47	731.706	711.77	731.706	974.593	731.706	1080.38	731.706	831.732	731.706	1146.63	731.706	1003.69	731.706	1027.55	731.706	1155.24	731.706	1152.98	731.706	1458.86	731.706	1155.24	731.706	1139.83	731.706	1083.93	731.706	1145.74	731.706	1458.86
733.397	2090.81	733.397	1706.44	733.397	1698.57	733.397	1302.33	733.397	1184.11	733.397	1236.82	733.397	1099.94	733.397	1266.14	733.397	1146.02	733.397	365.519	733.397	808.117	733.397	1122.58	733.397	1064.88	733.397	797.507	733.397	1009.97	733.397	676.292	733.397	1076.17	733.397	1179.52	733.397	1128.04	733.397	1113.87	733.397	1179.52	733.397	1011.45	733.397	1047.72	733.397	960.962	733.397	1113.87
735.088	2221.36	735.088	1485.31	735.088	1616.79	735.088	1251.72	735.088	1120.65	735.088	941.381	735.088	968.269	735.088	1126	735.088	935.446	735.088	534.197	735.088	737.892	735.088	746.888	735.088	977.539	735.088	684.542	735.088	847.434	735.088	757.218	735.088	997.948	735.088	1091.85	735.088	1067.12	735.088	1225.75	735.088	1091.85	735.088	886.178	735.088	947.617	735.088	935.295	735.088	1225.75
736.778	2108.53	736.778	1494.69	736.778	1483.29	736.778	1037.45	736.778	1156.48	736.778	994.185	736.778	808.856	736.778	900.079	736.778	778.115	736.778	612.501	736.778	606.096	736.778	773.513	736.778	898.358	736.778	797.842	736.778	919.023	736.778	694.47	736.778	853.883	736.778	952.239	736.778	977.241	736.778	1153.51	736.778	952.239	736.778	960.015	736.778	1013.64	736.778	957.743	736.778	1153.51
738.467	1893.35	738.467	1362.58	738.467	1324.08	738.467	1154.53	738.467	1047.6	738.467	948.238	738.467	814.71	738.467	768.383	738.467	793.029	738.467	221.427	738.467	572.73	738.467	666.461	738.467	894.348	738.467	679.416	738.467	755.749	738.467	602.052	738.467	920.988	738.467	889.696	738.467	777.412	738.467	937.165	738.467	889.696	738.467	735.977	738.467	916.788	738.467	861.314	738.467	937.165
740.156	2045.82	740.156	1195.01	740.156	1423.16	740.156	1087.98	740.156	1180.01	740.156	980.549	740.156	742.842	740.156	918.922	740.156	693.192	740.156	306.971	740.156	701.796	740.156	759.735	740.156	674.515	740.156	623.269	740.156	908.622	740.156	495.966	740.156	839.272	740.156	916.232	740.156	845.643	740.156	1114.73	740.156	916.232	740.156	830.073	740.156	820.074	740.156	883.017	740.156	1114.73
741.844	1769.98	741.844	1187.99	741.844	1347.56	741.844	1195.79	741.844	1012.73	741.844	913.126	741.844	595.264	741.844	931.703	741.844	855.613	741.844	216.129	741.844	625.295	741.844	706.337	741.844	760.867	741.844	612.409	741.844	698.649	741.844	598.218	741.844	818.745	741.844	815.856	741.844	929.946	741.844	972.228	741.844	815.856	741.844	701.315	741.844	686.504	741.844	713.859	741.844	972.228
743.532	1806.83	743.532	981.528	743.532	1297.28	743.532	1127.99	743.532	807.761	743.532	919.975	743.532	759.986	743.532	833.733	743.532	877.297	743.532	246.896	743.532	550.229	743.532	648.269	743.532	643.411	743.532	501.843	743.532	800.84	743.532	409.81	743.532	830.417	743.532	736.579	743.532	944.33	743.532	1035.67	743.532	736.579	743.532	536.713	743.532	657.087	743.532	751.849	743.532	1035.67
745.219	1705.41	745.219	1036.64	745.219	1214.34	745.219	977.587	745.219	1000.12	745.219	855.105	745.219	725.019	745.219	620.02	745.219	896.25	745.219	429.267	745.219	428.598	745.219	644.537	745.219	743.153	745.219	535.577	745.219	607.203	745.219	448.746	745.219	778.298	745.219	912.411	745.219	875.809	745.219	948.077	745.219	912.411	745.219	784.279	745.219	722.832	745.219	744.996	745.219	948.077
746.906	1505.71	746.906	1175.35	746.906	1092.76	746.906	1021.58	746.906	852.8	746.906	747.524	746.906	725.375	746.906	820.572	746.906	748.48	746.906	222.237	746.906	297.404	746.906	642.14	746.906	757.103	746.906	498.619	746.906	837.747	746.906	383.031	746.906	662.397	746.906	844.362	746.906	803.393	746.906	953.465	746.906	844.362	746.906	668.026	746.906	756.745	746.906	797.308	746.906	953.465
748.591	1477.78	748.591	940.658	748.591	1078.53	748.591	747.997	748.591	972.822	748.591	814.239	748.591	541.065	748.591	691.397	748.591	754.992	748.591	207.802	748.591	242.648	748.591	654.084	748.591	780.267	748.591	537.974	748.591	711.482	748.591	405.667	748.591	651.726	748.591	861.443	748.591	808.094	748.591	909.854	748.591	861.443	748.591	679.963	748.591	668.838	748.591	743.794	748.591	909.854
750.277	1240.63	750.277	836.586	750.277	1068.69	750.277	625.834	750.277	747.19	750.277	609.258	750.277	628.1	750.277	430.502	750.277	653.793	750.277	131.954	750.277	164.329	750.277	462.369	750.277	493.653	750.277	321.652	750.277	569.416	750.277	317.657	750.277	505.294	750.277	666.665	750.277	602.924	750.277	791.262	750.277	666.665	750.277	455.104	750.277	644.117	750.277	470.464	750.277	791.262
751.961	1408.27	751.961	1013.15	751.961	977.243	751.961	639.108	751.961	853.911	751.961	746.589	751.961	456.493	751.961	560.897	751.961	608.891	751.961	117.689	751.961	251.45	751.961	549	751.961	630.269	751.961	316.658	751.961	531.559	751.961	236.007	751.961	532.111	751.961	611.038	751.961	634.896	751.961	761.707	751.961	611.038	751.961	564.46	751.961	457.592	751.961	594.326	751.961	761.707
753.645	1439.72	753.645	632.354	753.645	789.202	753.645	796.829	753.645	527.995	753.645	724.242	753.645	501.255	753.645	627.588	753.645	540.291	753.645	214.999	753.645	385.01	753.645	644.978	753.645	548.122	753.645	329.999	753.645	555.921	753.645	319.718	753.645	532.189	753.645	488.573	753.645	534.022	753.645	592.21	753.645	488.573	753.645	573.043	753.645	559.272	753.645	593.389	753.645	592.21
755.328	1060.02	755.328	672.223	755.328	985.582	755.328	518.008	755.328	678.45	755.328	752.222	755.328	432.399	755.328	729.584	755.328	552.001	755.328	180.879	755.328	449.01	755.328	602.306	755.328	561.221	755.328	407.684	755.328	524.51	755.328	342.795	755.328	573.539	755.328	621.283	755.328	435.315	755.328	812.789	755.328	621.283	755.328	473.867	755.328	497.166	755.328	584.664	755.328	812.789
757.011	1190.18	757.011	737.769	757.011	834.399	757.011	506.656	757.011	533.284	757.011	513.54	757.011	518.936	757.011	489.894	757.011	498.027	757.011	290.322	757.011	364.45	757.011	521.986	757.011	460.574	757.011	436.719	757.011	454.337	757.011	404.24	757.011	357.17	757.011	567.177	757.011	624.787	757.011	674.465	757.011	567.177	757.011	476.942	757.011	605.283	757.011	514.158	757.011	674.465
758.693	1079.21	758.693	745.006	758.693	764.668	758.693	611.785	758.693	669.505	758.693	375.202	758.693	287.878	758.693	466.525	758.693	462.376	758.693	129.32	758.693	443.33	758.693	363.021	758.693	515.189	758.693	457.111	758.693	484.412	758.693	105.058	758.693	388.094	758.693	545.269	758.693	675.452	758.693	590.258	758.693	545.269	758.693	398.284	758.693	434.634	758.693	335.883	758.693	590.258
760.375	1085.14	760.375	531.949	760.375	762.403	760.375	530.405	760.375	588.123	760.375	592.218	760.375	541.238	760.375	519.487	760.375	582.056	760.375	165.866	760.375	307.651	760.375	585.413	760.375	528.074	760.375	365.868	760.375	551.744	760.375	411.251	760.375	244.322	760.375	463.569	760.375	442.323	760.375	563.189	760.375	463.569	760.375	327.903	760.375	390.226	760.375	485.847	760.375	563.189
762.056	1038	762.056	838.614	762.056	616.618	762.056	471.528	762.056	659.145	762.056	592.596	762.056	380.029	762.056	781.787	762.056	615.072	762.056	351.953	762.056	363.412	762.056	434.165	762.056	385.237	762.056	460.997	762.056	372.343	762.056	268.824	762.056	300.865	762.056	778.089	762.056	565.413	762.056	767.28	762.056	778.089	762.056	466.814	762.056	461.07	762.056	482.061	762.056	767.28
763.736	811.795	763.736	373.014	763.736	898.331	763.736	589.165	763.736	558.58	763.736	519.345	763.736	461.263	763.736	657.435	763.736	669.433	763.736	427.573	763.736	407.613	763.736	434.279	763.736	616.686	763.736	400.506	763.736	516.221	763.736	503.778	763.736	527.735	763.736	607.842	763.736	529.735	763.736	583.551	763.736	607.842	763.736	420.03	763.736	575.175	763.736	507.534	763.736	583.551
765.416	808.557	765.416	569.167	765.416	595.555	765.416	623.329	765.416	426.437	765.416	618.472	765.416	553.953	765.416	605.44	765.416	506.145	765.416	259.717	765.416	375.254	765.416	478.757	765.416	464.431	765.416	428.403	765.416	446.386	765.416	328.117	765.416	404.943	765.416	566.839	765.416	551.305	765.416	790.024	765.416	566.839	765.416	458.563	765.416	622.552	765.416	591.276	765.416	790.024
767.095	579.305	767.095	469.086	767.095	453.306	767.095	342.03	767.095	384.724	767.095	421.987	767.095	319.112	767.095	637.809	767.095	534.216	767.095	176.377	767.095	198.335	767.095	550.602	767.095	583.48	767.095	332.693	767.095	411.849	767.095	325.846	767.095	522.501	767.095	590.094	767.095	348.135	767.095	519.722	767.095	590.094	767.095	368.429	767.095	473.211	767.095	501.299	767.095	519.722
768.773	893.06	768.773	519.787	768.773	631.601	768.773	579.28	768.773	505.451	768.773	371.898	768.773	436.753	768.773	539.552	768.773	448.653	768.773	192.544	768.773	363.854	768.773	430.815	768.773	480.842	768.773	281.387	768.773	571.622	768.773	328.965	768.773	464.421	768.773	672.619	768.773	467.24	768.773	677.668	768.773	672.619	768.773	431.64	768.773	686.16	768.773	616.611	768.773	677.668
770.451	861.846	770.451	616.286	770.451	788.454	770.451	473.092	770.451	664.626	770.451	586.215	770.451	403.89	770.451	591.679	770.451	503.462	770.451	350.21	770.451	444.812	770.451	443.398	770.451	611.524	770.451	411.49	770.451	622.714	770.451	533.48	770.451	422.714	770.451	664.425	770.451	695.634	770.451	742.883	770.451	664.425	770.451	381.212	770.451	544.412	770.451	663.224	770.451	742.883
772.128	595.684	772.128	544.599	772.128	552.883	772.128	345.476	772.128	440.258	772.128	459.945	772.128	167.535	772.128	416.197	772.128	570.652	772.128	203.364	772.128	340.208	772.128	414.354	772.128	514.536	772.128	268.01	772.128	434.137	772.128	479.392	772.128	338.393	772.128	533.528	772.128	482.332	772.128	586.392	772.128	533.528	772.128	282.157	772.128	468.975	772.128	537.148	772.128	586.392
773.805	796.598	773.805	333.742	773.805	271.903	773.805	336.445	773.805	563.357	773.805	243.098	773.805	333.702	773.805	314.116	773.805	426.23	773.805	234.998	773.805	152.041	773.805	476.685	773.805	428.888	773.805	374.956	773.805	312.901	773.805	155.706	773.805	371.469	773.805	460.938	773.805	490.349	773.805	395.218	773.805	460.938	773.805	277.49	773.805	333.861	773.805	440.394	773.805	395.218
775.481	446.609	775.481	199.729	775.481	421.53	775.481	427.011	775.481	495.931	775.481	612.683	775.481	201.405	775.481	491.446	775.481	393.203	775.481	256.101	775.481	322.31	775.481	271.392	775.481	318.587	775.481	337.335	775.481	374.017	775.481	381.423	775.481	236.956	775.481	296.671	775.481	358.7	775.481	317.385	775.481	296.671	775.481	276.226	775.481	284.081	775.481	411.972	775.481	317.385
777.157	658.74	777.157	275.578	777.157	266.782	777.157	487.186	777.157	531.989	777.157	378.708	777.157	303.657	777.157	500.196	777.157	385.578	777.157	125.663	777.157	84.0132	777.157	133.477	777.157	188.644	777.157	279.155	777.157	326.497	777.157	213.547	777.157	218.865	777.157	295.738	777.157	347.4	777.157	367.917	777.157	295.738	777.157	258.38	777.157	357.644	777.157	179.895	777.157	367.917
778.831	342.015	778.831	349.304	778.831	240.675	778.831	280.983	778.831	247.54	778.831	164.183	778.831	151.473	778.831	335.375	778.831	334.364	778.831	100.674	778.831	32.1504	778.831	159.943	778.831	67.0661	778.831	214.423	778.831	258.352	778.831	160.081	778.831	152.208	778.831	303.154	778.831	250.464	778.831	247.84	778.831	303.154	778.831	58.9661	778.831	315.561	778.831	206.171	778.831	247.84
780.506	388.457	780.506	-11.0765	780.506	158.227	780.506	143.413	780.506	266.594	780.506	205.118	780.506	107.867	780.506	499.993	780.506	215.568	780.506	-16.8764	780.506	68.72	780.506	109.791	780.506	232.864	780.506	84.1482	780.506	134.593	780.506	15.0282	780.506	-6.24568e-08	780.506	89.9319	780.506	288.908	780.506	141.178	780.506	89.9319	780.506	1.02795e-07	780.506	216.845	780.506	139.814	780.506	141.178
782.179	351.09	782.179	135.453	782.179	343.453	782.179	150.489	782.179	226.16	782.179	304.52	782.179	172.852	782.179	139.059	782.179	466.197	782.179	7.18923e-07	782.179	231.721	782.179	147.023	782.179	182.047	782.179	255.338	782.179	300.232	782.179	234.391	782.179	75.3555	782.179	210.086	782.179	172.748	782.179	200.957	782.179	210.086	782.179	186.67	782.179	281.505	782.179	352.834	782.179	200.957
783.852	431.936	783.852	32.9088	783.852	160.371	783.852	6.22352	783.852	361.248	783.852	136.4	783.852	-6.5562	783.852	279.583	783.852	188.26	783.852	190.996	783.852	107.15	783.852	214.641	783.852	23.6244	783.852	-9.72796e-08	783.852	209.28	783.852	176.172	783.852	196.205	783.852	194.631	783.852	-3.05125e-07	783.852	161.202	783.852	194.631	783.852	262.838	783.852	69.5527	783.852	314.243	783.852	161.202
785.525	211.021	785.525	0.30746	785.525	-3.57686e-07	785.525	27.6292	785.525	164.866	785.525	162.767	785.525	9.65579	785.525	331.574	785.525	180.763	785.525	105.387	785.525	232.008	785.525	171.646	785.525	174.605	785.525	95.4146	785.525	61.7497	785.525	239.374	785.525	117.545	785.525	134.58	785.525	103.549	785.525	58.9398	785.525	134.58	785.525	97.4998	785.525	-1.23022e-07	785.525	158.053	785.525	58.9398
787.196	116.367	787.196	20.6656	787.196	199.291	787.196	-5.2813	787.196	100.025	787.196	131.631	787.196	97.5029	787.196	132.043	787.196	82.7162	787.196	89.1657	787.196	32.292	787.196	278.04	787.196	-1.8251e-07	787.196	93.3046	787.196	21.6523	787.196	2.11061e-07	787.196	155.37	787.196	189.948	787.196	91.5369	787.196	274.197	787.196	189.948	787.196	137.65	787.196	223.624	787.196	41.2738	787.196	274.197
788.868	-4.014e-07	788.868	-1.56084e-07	788.868	375.259	788.868	226.505	788.868	48.7326	788.868	8.44011e-09	788.868	-2.37109e-07	788.868	-2.83762e-07	788.868	221.126	788.868	106.325	788.868	1.37428e-07	788.868	61.8238	788.868	161.705	788.868	182.664	788.868	-3.34257e-07	788.868	81.3896	788.868	168.676	788.868	193.75	788.868	184.959	788.868	-9.88832e-07	788.868	193.75	788.868	110.284	788.868	176.683	788.868	67.919	788.868	-9.88832e-07
790.538	282.365	790.538	75.3223	790.538	190.895	790.538	-2.08878e-07	790.538	-1.27286e-07	790.538	271.775	790.538	198.536	790.538	224.22	790.538	-3.15631e-08	790.538	111.857	790.538	120.036	790.538	1.26325e-07	790.538	208.786	790.538	132.486	790.538	121.014	790.538	109.202	790.538	157.458	790.538	-7.45757e-07	790.538	226.812	790.538	143.372	790.538	-7.45757e-07	790.538	82.397	790.538	131.172	790.538	6.77828e-08	790.538	143.372
792.208	212.844	792.208	-139.491	792.208	194.191	792.208	227.442	792.208	188.802	792.208	46.0125	792.208	34.5949	792.208	157.865	792.208	241.058	792.208	127.753	792.208	51.4918	792.208	54.7905	792.208	150.236	792.208	140.765	792.208	30.4466	792.208	103.43	792.208	-16.2903	792.208	56.9042	792.208	95.0913	792.208	34.274	792.208	56.9042	792.208	-41.0174	792.208	33.0861	792.208	66.9206	792.208	34.274
793.878	180.419	793.878	-126.454	793.878	267.135	793.878	47.487	793.878	234.17	793.878	122.706	793.878	-8.83266	793.878	196.93	793.878	258.518	793.878	189.005	793.878	-33.6373	793.878	201.978	793.878	202.049	793.878	67.4926	793.878	195.29	793.878	103.068	793.878	154.426	793.878	207.269	793.878	350.793	793.878	83.7038	793.878	207.269	793.878	146.035	793.878	178.421	793.878	188.294	793.878	83.7038
795.546	-25.926	795.546	-139.579	795.546	238.719	795.546	271.123	795.546	49.0962	795.546	39.8468	795.546	97.2433	795.546	19.4084	795.546	137.373	795.546	89.6043	795.546	78.6417	795.546	224.556	795.546	48.2176	795.546	69.6627	795.546	-53.4617	795.546	151.108	795.546	-17.3991	795.546	284.09	795.546	99.9123	795.546	41.657	795.546	284.09	795.546	3.54891	795.546	90.1719	795.546	61.1137	795.546	41.657
797.214	93.7902	797.214	-30.88	797.214	108.932	797.214	88.3401	797.214	92.5755	797.214	210.428	797.214	8.81262	797.214	198.293	797.214	282.616	797.214	41.5431	797.214	44.3226	797.214	167.52	797.214	210.735	797.214	53.2675	797.214	-67.8164	797.214	125.543	797.214	26.2282	797.214	261.362	797.214	41.4445	797.214	114.129	797.214	261.362	797.214	70.5169	797.214	154.333	797.214	134.374	797.214	114.129
798.882	39.5495	798.882	13.6284	798.882	142.764	798.882	50.1257	798.882	115.6	798.882	-56.5573	798.882	36.8648	798.882	130.577	798.882	63.2407	798.882	86.8122	798.882	75.3986	798.882	65.8616	798.882	89.5929	798.882	-21.7007	798.882	7.21894	798.882	-5.63418	798.882	-36.6986	798.882	55.081	798.882	-5.61546	798.882	-86.8837	798.882	55.081	798.882	64.9324	798.882	34.8995	798.882	-24.9306	798.882	-86.8837
800.549	166.333	800.549	-49.0684	800.549	41.2022	800.549	-82.5315	800.549	181.164	800.549	138.881	800.549	8.38918	800.549	272.253	800.549	288.238	800.549	-17.5973	800.549	62.8627	800.549	272.576	800.549	242.785	800.549	125.75	800.549	99.6366	800.549	87.5687	800.549	83.8138	800.549	146.241	800.549	224.727	800.549	251.613	800.549	146.241	800.549	66.7884	800.549	163.865	800.549	49.1922	800.549	251.613
802.215	139.121	802.215	-79.9854	802.215	131.237	802.215	151.356	802.215	28.2581	802.215	90.7364	802.215	-88.6254	802.215	316.314	802.215	192.602	802.215	83.3056	802.215	65.7081	802.215	271.655	802.215	218.303	802.215	154.612	802.215	37.4289	802.215	267.144	802.215	29.7583	802.215	142.836	802.215	119.466	802.215	35.6144	802.215	142.836	802.215	200.077	802.215	155.224	802.215	33.7359	802.215	35.6144
803.881	233.894	803.881	-96.1382	803.881	151.856	803.881	-63.224	803.881	58.8757	803.881	12.9989	803.881	6.8098	803.881	116.752	803.881	110.323	803.881	-49.4886	803.881	176.927	803.881	86.0936	803.881	317.139	803.881	-50.1247	803.881	91.5877	803.881	138.082	803.881	-110.872	803.881	-2.13914	803.881	-22.4031	803.881	52.1149	803.881	-2.13914	803.881	25.7917	803.881	11.9702	803.881	9.69325	803.881	52.1149
805.546	25.6315	805.546	-145.543	805.546	96.0485	805.546	8.71544	805.546	28.0084	805.546	174.66	805.546	-146.317	805.546	33.5597	805.546	40.3931	805.546	217.011	805.546	51.5127	805.546	133.883	805.546	167.285	805.546	94.5324	805.546	132.105	805.546	114.376	805.546	78.9143	805.546	58.3092	805.546	141.113	805.546	122.109	805.546	58.3092	805.546	-12.0766	805.546	140.097	805.546	120.057	805.546	122.109
807.211	141.312	807.211	-119.215	807.211	189.801	807.211	29.1613	807.211	114.648	807.211	203.711	807.211	75.9827	807.211	205.729	807.211	252.805	807.211	234.794	807.211	113.457	807.211	143.017	807.211	251.732	807.211	121.574	807.211	169.972	807.211	132.017	807.211	80.1104	807.211	-59.8253	807.211	257.007	807.211	209.59	807.211	-59.8253	807.211	18.4641	807.211	169.597	807.211	249.819	807.211	209.59
808.875	439.914	808.875	-64.1723	808.875	325.102	808.875	154.1	808.875	89.7854	808.875	302.143	808.875	32.6963	808.875	261.252	808.875	80.5495	808.875	190.852	808.875	198.752	808.875	260.487	808.875	227.472	808.875	85.9903	808.875	160.18	808.875	252.995	808.875	85.7078	808.875	203.451	808.875	156.274	808.875	248.551	808.875	203.451	808.875	212.405	808.875	29.4647	808.875	347.971	808.875	248.551
810.538	16.4156	810.538	105.569	810.538	185.937	810.538	52.518	810.538	129.412	810.538	171.945	810.538	129.811	810.538	154.12	810.538	197.618	810.538	254.173	810.538	176.389	810.538	183.285	810.538	291.497	810.538	277.772	810.538	77.7198	810.538	158.302	810.538	10.6981	810.538	152.13	810.538	152.906	810.538	133.987	810.538	152.13	810.538	285.738	810.538	121.692	810.538	95.505	810.538	133.987
812.201	118.794	812.201	-16.0099	812.201	220.295	812.201	48.4009	812.201	82.5186	812.201	95.1093	812.201	-45.6846	812.201	241.324	812.201	205.002	812.201	289.749	812.201	193.361	812.201	71.4044	812.201	190.797	812.201	136.909	812.201	271.583	812.201	110.928	812.201	84.0725	812.201	270.206	812.201	213.897	812.201	94.8891	812.201	270.206	812.201	189.452	812.201	191.271	812.201	93.4124	812.201	94.8891
813.863	90.0266	813.863	-14.9259	813.863	151.161	813.863	116.734	813.863	196.095	813.863	275.625	813.863	102.195	813.863	217.856	813.863	236.691	813.863	255.568	813.863	183.659	813.863	118.836	813.863	283.363	813.863	234.392	813.863	310.76	813.863	219.864	813.863	382.822	813.863	287.671	813.863	249.239	813.863	128.251	813.863	287.671	813.863	233.54	813.863	70.1943	813.863	79.6841	813.863	128.251
815.524	-2.91095	815.524	39.8022	815.524	80.5211	815.524	71.5036	815.524	49.1328	815.524	209.481	815.524	260.437	815.524	256.707	815.524	88.6777	815.524	116.62	815.524	98.2733	815.524	20.5714	815.524	268.186	815.524	223.209	815.524	121.241	815.524	282.099	815.524	153.938	815.524	94.5162	815.524	233.925	815.524	159.064	815.524	94.5162	815.524	206.99	815.524	369.454	815.524	86.3108	815.524	159.064
817.185	62.9574	817.185	1.15577	817.185	352.362	817.185	177.694	817.185	124.621	817.185	165.668	817.185	163.028	817.185	289.868	817.185	290.951	817.185	452.895	817.185	334.196	817.185	282.602	817.185	399.257	817.185	158.351	817.185	179.015	817.185	294.623	817.185	303.411	817.185	201.735	817.185	245.947	817.185	256.322	817.185	201.735	817.185	30.7928	817.185	221.042	817.185	258.283	817.185	256.322
818.846	221.607	818.846	6.11545	818.846	93.6695	818.846	192.289	818.846	218.548	818.846	-13.8246	818.846	111.954	818.846	331.328	818.846	290.502	818.846	194.382	818.846	140.418	818.846	261.919	818.846	233.564	818.846	250.806	818.846	142.074	818.846	224.427	818.846	211.23	818.846	254.318	818.846	193.297	818.846	177.014	818.846	254.318	818.846	242.938	818.846	210.95	818.846	201.591	818.846	177.014
820.505	-192.988	820.505	-58.3383	820.505	86.428	820.505	93.2735	820.505	75.9051	820.505	113.992	820.505	86.2002	820.505	234.08	820.505	353.32	820.505	261.069	820.505	216.93	820.505	199.514	820.505	190.1	820.505	189.563	820.505	221.407	820.505	24.4981	820.505	250.386	820.505	352.258	820.505	114.967	820.505	131.133	820.505	352.258	820.505	143.415	820.505	183.169	820.505	222.224	820.505	131.133
822.164	8.14754	822.164	67.7743	822.164	241.623	822.164	116.632	822.164	168.68	822.164	270.106	822.164	352.753	822.164	255.112	822.164	505.395	822.164	285.945	822.164	342.722	822.164	405.376	822.164	406.852	822.164	255.611	822.164	214.003	822.164	283.827	822.164	229.868	822.164	418.545	822.164	313.948	822.164	173.67	822.164	418.545	822.164	331.212	822.164	214.689	822.164	249.173	822.164	173.67
823.823	33.9866	823.823	83.433	823.823	343.239	823.823	301.347	823.823	321.862	823.823	420.508	823.823	287.597	823.823	331.415	823.823	403.717	823.823	421.999	823.823	366.785	823.823	391.497	823.823	303.811	823.823	331.937	823.823	376.852	823.823	290.402	823.823	381.666	823.823	239.171	823.823	452.232	823.823	304.615	823.823	239.171	823.823	377.318	823.823	384.502	823.823	253.425	823.823	304.615
825.481	185.503	825.481	392.617	825.481	303.26	825.481	294.403	825.481	169.44	825.481	345.184	825.481	397.717	825.481	431.979	825.481	359.275	825.481	436.22	825.481	480.108	825.481	431.866	825.481	411.967	825.481	429.53	825.481	456.942	825.481	500.212	825.481	478.769	825.481	418.125	825.481	579.81	825.481	464.959	825.481	418.125	825.481	381.722	825.481	491.599	825.481	330.972	825.481	464.959
827.138	71.668	827.138	124.305	827.138	302.67	827.138	368.782	827.138	355.4	827.138	352.124	827.138	374.098	827.138	418.794	827.138	449.059	827.138	566.595	827.138	461.682	827.138	295.474	827.138	498.308	827.138	477.377	827.138	459.262	827.138	556.245	827.138	352.166	827.138	506.398	827.138	463.673	827.138	491.691	827.138	506.398	827.138	493.411	827.138	612.969	827.138	370.8	827.138	491.691
828.795	-19.545	828.795	142.474	828.795	276.453	828.795	189.467	828.795	333.732	828.795	494.316	828.795	257.725	828.795	461.848	828.795	496.058	828.795	612.113	828.795	583.496	828.795	438.311	828.795	507.824	828.795	467.466	828.795	576.802	828.795	640.49	828.795	555.846	828.795	551.981	828.795	632.811	828.795	418.802	828.795	551.981	828.795	439.373	828.795	604.602	828.795	463.898	828.795	418.802
830.451	127.835	830.451	104.104	830.451	296.592	830.451	290.44	830.451	401.423	830.451	353.746	830.451	541.581	830.451	590.131	830.451	728.26	830.451	624.762	830.451	694.539	830.451	687.366	830.451	548.503	830.451	682.784	830.451	635.548	830.451	879.934	830.451	565.796	830.451	519.862	830.451	565.214	830.451	655.28	830.451	519.862	830.451	627.596	830.451	700.489	830.451	696.256	830.451	655.28
832.106	92.7793	832.106	243.172	832.106	373.07	832.106	605.683	832.106	423.46	832.106	446.403	832.106	642.65	832.106	673.632	832.106	770.654	832.106	722.529	832.106	585.802	832.106	744.629	832.106	803.334	832.106	624.318	832.106	866.49	832.106	905.564	832.106	726.005	832.106	753.033	832.106	873.873	832.106	694.116	832.106	753.033	832.106	797.066	832.106	824.618	832.106	630.859	832.106	694.116
833.761	23.2581	833.761	241.654	833.761	466.87	833.761	368.179	833.761	532.829	833.761	594.274	833.761	669.916	833.761	695.34	833.761	794.229	833.761	635.402	833.761	858.272	833.761	724.088	833.761	750.306	833.761	931.054	833.761	940.616	833.761	869.369	833.761	817.46	833.761	709.481	833.761	856.777	833.761	725.297	833.761	709.481	833.761	999.772	833.761	736.979	833.761	888.697	833.761	725.297
835.416	297.241	835.416	361.527	835.416	521.975	835.416	595.908	835.416	565.518	835.416	664.345	835.416	850.362	835.416	844.244	835.416	931.972	835.416	945.368	835.416	1115.94	835.416	999.733	835.416	1076.41	835.416	1062.98	835.416	1050.91	835.416	1206.34	835.416	1206.15	835.416	1156.2	835.416	1219.92	835.416	1190.81	835.416	1156.2	835.416	1276.7	835.416	962.561	835.416	1171.76	835.416	1190.81
837.069	90.6989	837.069	357.768	837.069	528.365	837.069	659.851	837.069	859.514	837.069	731.605	837.069	792.97	837.069	884.331	837.069	928.872	837.069	1138.41	837.069	1034.79	837.069	1085.55	837.069	997.622	837.069	974.08	837.069	1206.37	837.069	1233.45	837.069	1110.06	837.069	1259.17	837.069	1061.28	837.069	1130.65	837.069	1259.17	837.069	1144.83	837.069	1196.35	837.069	1247.02	837.069	1130.65
838.722	69.5991	838.722	536.353	838.722	844.024	838.722	711.989	838.722	790.801	838.722	809.038	838.722	945.724	838.722	963.59	838.722	1088.92	838.722	1064.53	838.722	1198.82	838.722	1200.53	838.722	1182.94	838.722	1484.34	838.722	1329.97	838.722	1195.7	838.722	1471.18	838.722	1302.38	838.722	1395.86	838.722	1474.8	838.722	1302.38	838.722	1419.16	838.722	1398.34	838.722	1443.48	838.722	1474.8
840.375	120.911	840.375	517.256	840.375	707.933	840.375	773.302	840.375	905.365	840.375	893.633	840.375	914.606	840.375	1112.01	840.375	1281.09	840.375	1188.7	840.375	1315.01	840.375	1331.67	840.375	1241.35	840.375	1377.75	840.375	1464.7	840.375	1457.07	840.375	1480.49	840.375	1441.83	840.375	1410.64	840.375	1513.24	840.375	1441.83	840.375	1436.66	840.375	1492.52	840.375	1438.13	840.375	1513.24
842.027	169.601	842.027	516.452	842.027	491.072	842.027	517.771	842.027	797.193	842.027	735.374	842.027	1168.6	842.027	1023.58	842.027	1110.39	842.027	1001.91	842.027	1286.35	842.027	1245.94	842.027	1272.85	842.027	1406.29	842.027	1335.55	842.027	1264.55	842.027	1363.99	842.027	1273.49	842.027	1384.61	842.027	1281.97	842.027	1273.49	842.027	1461.33	842.027	1254.87	842.027	1394.94	842.027	1281.97
843.678	96.6383	843.678	530.918	843.678	463.423	843.678	528.375	843.678	665.27	843.678	674.247	843.678	915.682	843.678	815.279	843.678	1071.79	843.678	1012.15	843.678	1075.82	843.678	1010.34	843.678	1199.4	843.678	1307.94	843.678	1208.51	843.678	1267.12	843.678	1124.65	843.678	1082.37	843.678	1115.76	843.678	1156.98	843.678	1082.37	843.678	1199.15	843.678	1154.38	843.678	1181.9	843.678	1156.98
845.329	-25.0114	845.329	51.6253	845.329	461.966	845.329	568.093	845.329	513.579	845.329	499.239	845.329	818.838	845.329	806.105	845.329	1037.29	845.329	915.397	845.329	1007.43	845.329	1169.86	845.329	952.015	845.329	882.695	845.329	1009.56	845.329	1090.77	845.329	1109.46	845.329	953.439	845.329	1139.08	845.329	966.236	845.329	953.439	845.329	1183.1	845.329	1064.05	845.329	937.998	845.329	966.236
846.979	112.618	846.979	177.549	846.979	382.681	846.979	454.905	846.979	563.107	846.979	499.334	846.979	668.049	846.979	691.041	846.979	732.867	846.979	919.649	846.979	669.144	846.979	658.473	846.979	730.666	846.979	1050.54	846.979	823.689	846.979	829.485	846.979	987.417	846.979	834.69	846.979	855.553	846.979	810.74	846.979	834.69	846.979	785.176	846.979	798.847	846.979	901.222	846.979	810.74
848.629	89.4932	848.629	99.663	848.629	439.548	848.629	317.79	848.629	537.836	848.629	444.518	848.629	619.296	848.629	645.073	848.629	534.511	848.629	617.886	848.629	638.961	848.629	607.179	848.629	763.343	848.629	810.448	848.629	562.882	848.629	799.25	848.629	853.495	848.629	757.111	848.629	763.17	848.629	744.475	848.629	757.111	848.629	831.349	848.629	785.772	848.629	650.555	848.629	744.475
850.277	-167.422	850.277	-9.0607	850.277	172.546	850.277	238.725	850.277	225.752	850.277	102.776	850.277	306.558	850.277	506.19	850.277	451.209	850.277	474.096	850.277	447.865	850.277	403.963	850.277	552.034	850.277	315.413	850.277	547.124	850.277	568.05	850.277	415.682	850.277	495.687	850.277	573.918	850.277	447.425	850.277	495.687	850.277	429.608	850.277	376.806	850.277	530.981	850.277	447.425
851.926	28.8387	851.926	120.351	851.926	246.655	851.926	243.689	851.926	158.838	851.926	298.093	851.926	389.817	851.926	540.377	851.926	353.947	851.926	350.263	851.926	428.844	851.926	369.809	851.926	413.723	851.926	387.415	851.926	516.402	851.926	631.869	851.926	489.962	851.926	518.405	851.926	511.784	851.926	435.577	851.926	518.405	851.926	484.937	851.926	503.938	851.926	464.484	851.926	435.577
853.573	90.2382	853.573	-19.1306	853.573	217.854	853.573	241.66	853.573	70.0764	853.573	92.4525	853.573	287.051	853.573	138.62	853.573	406.711	853.573	307.373	853.573	322.883	853.573	164.706	853.573	407.398	853.573	305.438	853.573	394.7	853.573	371.691	853.573	423.321	853.573	335.25	853.573	468.755	853.573	245.914	853.573	335.25	853.573	342.318	853.573	412.154	853.573	310.048	853.573	245.914
855.221	-19.2596	855.221	69.4671	855.221	126.121	855.221	106.615	855.221	110.452	855.221	191.839	855.221	197.242	855.221	210.907	855.221	358.486	855.221	286.412	855.221	246.97	855.221	318.639	855.221	239.043	855.221	307.464	855.221	303.003	855.221	376.502	855.221	308.742	855.221	331.209	855.221	300.817	855.221	345.423	855.221	331.209	855.221	347.736	855.221	287.439	855.221	282.657	855.221	345.423
856.867	-337.692	856.867	-138.885	856.867	-2.56506	856.867	51.5308	856.867	-33.0541	856.867	33.2373	856.867	179.369	856.867	211.223	856.867	169.259	856.867	252.363	856.867	276.091	856.867	154.594	856.867	186.645	856.867	103.477	856.867	141.297	856.867	370.284	856.867	288.209	856.867	267.267	856.867	209.957	856.867	247.086	856.867	267.267	856.867	288.171	856.867	231.779	856.867	190.295	856.867	247.086
858.513	-15.0951	858.513	12.7841	858.513	58.773	858.513	-21.615	858.513	45.5419	858.513	3.63036	858.513	194.41	858.513	131.553	858.513	211.014	858.513	242.213	858.513	196.232	858.513	154.558	858.513	238.188	858.513	338.46	858.513	201.564	858.513	304.023	858.513	149.707	858.513	122.409	858.513	49.1621	858.513	126.889	858.513	122.409	858.513	203.607	858.513	133.161	858.513	334.944	858.513	126.889
860.158	-191.508	860.158	-47.5553	860.158	19.1132	860.158	56.1537	860.158	50.222	860.158	103.002	860.158	169.345	860.158	164.884	860.158	99.7364	860.158	281.946	860.158	125.378	860.158	27.5156	860.158	128.657	860.158	175.394	860.158	23.7911	860.158	189.7	860.158	110.217	860.158	218.619	860.158	150.417	860.158	254.814	860.158	218.619	860.158	153.025	860.158	120.568	860.158	153.588	860.158	254.814
861.803	-55.9695	861.803	-42.933	861.803	-21.5673	861.803	-0.18693	861.803	-64.032	861.803	110.336	861.803	111.152	861.803	108.201	861.803	163.412	861.803	161.547	861.803	11.5151	861.803	18.4529	861.803	70.0384	861.803	160.261	861.803	113.961	861.803	108.3	861.803	128.724	861.803	5.88387	861.803	-32.292	861.803	52.8456	861.803	5.88387	861.803	94.4068	861.803	125.986	861.803	148.208	861.803	52.8456
863.447	71.4821	863.447	44.6206	863.447	-58.2914	863.447	118.339	863.447	-87.2385	863.447	2.61446	863.447	155.81	863.447	106.488	863.447	134.025	863.447	10.9994	863.447	-25.3711	863.447	59.3551	863.447	-30.6842	863.447	184.044	863.447	-4.94331	863.447	115.805	863.447	177.211	863.447	35.1863	863.447	142.02	863.447	67.966	863.447	35.1863	863.447	119.734	863.447	111.4	863.447	4.78801	863.447	67.966
865.091	71.8069	865.091	-7.92534	865.091	23.9177	865.091	10.707	865.091	82.584	865.091	-33.1789	865.091	158.296	865.091	197.732	865.091	279.559	865.091	115.288	865.091	83.7045	865.091	163.207	865.091	57.474	865.091	121.723	865.091	194.063	865.091	238.198	865.091	234.659	865.091	-54.4893	865.091	181.34	865.091	118.158	865.091	-54.4893	865.091	108.988	865.091	108.794	865.091	139.309	865.091	118.158
866.734	-74.0351	866.734	-158.602	866.734	73.0361	866.734	132.892	866.734	-146.584	866.734	55.9383	866.734	83.5893	866.734	60.916	866.734	148.001	866.734	-20.6026	866.734	-36.273	866.734	96.9941	866.734	164.497	866.734	136.28	866.734	83.963	866.734	170.461	866.734	140.051	866.734	100.841	866.734	-10.3496	866.734	112.405	866.734	100.841	866.734	141.15	866.734	8.15256	866.734	196.753	866.734	112.405
868.376	-134.085	868.376	-133.441	868.376	-15.96	868.376	-132.131	868.376	-36.7603	868.376	-77.0515	868.376	179.666	868.376	37.0254	868.376	124.332	868.376	2.31068	868.376	168.681	868.376	67.7004	868.376	20.3696	868.376	182.696	868.376	38.7398	868.376	150.578	868.376	50.369	868.376	103.161	868.376	90.9379	868.376	34.6873	868.376	103.161	868.376	-3.80127	868.376	215.46	868.376	65.1004	868.376	34.6873
870.018	82.6174	870.018	-66.4738	870.018	43.9051	870.018	-56.3867	870.018	56.0343	870.018	-20.1663	870.018	160.504	870.018	79.0444	870.018	167.539	870.018	38.0119	870.018	-6.44831	870.018	-64.6895	870.018	102.075	870.018	116.952	870.018	21.3761	870.018	30.5293	870.018	83.5949	870.018	-39.5469	870.018	94.1865	870.018	66.988	870.018	-39.5469	870.018	29.1155	870.018	83.6991	870.018	179.334	870.018	66.988
871.659	54.0289	871.659	155.266	871.659	62.6068	871.659	105.098	871.659	31.7802	871.659	-104.424	871.659	87.0799	871.659	29.9571	871.659	123.603	871.659	-3.51558	871.659	82.3229	871.659	110.809	871.659	70.5971	871.659	274.028	871.659	190.855	871.659	31.2972	871.659	90.71	871.659	127.701	871.659	244.38	871.659	170.288	871.659	127.701	871.659	59.8799	871.659	82.8543	871.659	110.433	871.659	170.288
873.3	-92.892	873.3	-63.253	873.3	-96.8798	873.3	-44.7026	873.3	-42.5425	873.3	-251.843	873.3	-29.6297	873.3	-11.2523	873.3	-13.4907	873.3	6.71173	873.3	-5.02108	873.3	-43.8212	873.3	-78.0806	873.3	93.9033	873.3	-93.8416	873.3	-26.1369	873.3	147.695	873.3	139.888	873.3	-6.49629	873.3	-4.43084	873.3	139.888	873.3	-15.5285	873.3	-3.09152	873.3	-52.6217	873.3	-4.43084
874.94	-233.188	874.94	14.9349	874.94	-92.5799	874.94	231.185	874.94	-32.9543	874.94	37.5587	874.94	109.352	874.94	126.4	874.94	81.2408	874.94	211.677	874.94	35.5039	874.94	-119.595	874.94	-9.97489	874.94	142.559	874.94	69.269	874.94	152.208	874.94	98.5321	874.94	128.995	874.94	190.54	874.94	121.811	874.94	128.995	874.94	64.8694	874.94	28.8447	874.94	159.151	874.94	121.811
876.579	-130.903	876.579	8.79636	876.579	-111.519	876.579	159.734	876.579	-47.4759	876.579	-102.238	876.579	4.47303e-06	876.579	-60.1033	876.579	3.78059	876.579	88.3631	876.579	137.882	876.579	96.4699	876.579	79.8974	876.579	-0.02595	876.579	20.1686	876.579	74.3141	876.579	-0.79928	876.579	-16.9945	876.579	53.4736	876.579	122.996	876.579	-16.9945	876.579	-20.9473	876.579	13.6456	876.579	142.73	876.579	122.996
878.218	214.92	878.218	94.2973	878.218	114.277	878.218	62.918	878.218	8.87183	878.218	-134.253	878.218	81.9681	878.218	9.22227	878.218	128.112	878.218	48.7529	878.218	-65.9043	878.218	20.3577	878.218	-14.481	878.218	85.1281	878.218	40.839	878.218	105.161	878.218	92.6816	878.218	67.9008	878.218	0.28705	878.218	83.102	878.218	67.9008	878.218	-9.80333e-07	878.218	73.2937	878.218	147.095	878.218	83.102
879.856	181.236	879.856	-0.59677	879.856	-60.2185	879.856	124.709	879.856	-116.933	879.856	18.4957	879.856	101.497	879.856	103.359	879.856	139.217	879.856	200.829	879.856	140.13	879.856	167.051	879.856	117.873	879.856	5.3097e-07	879.856	189.262	879.856	184.73	879.856	133.955	879.856	213.663	879.856	36.9637	879.856	36.1103	879.856	213.663	879.856	119.762	879.856	234.771	879.856	40.2257	879.856	36.1103
881.494	1.54623e-06	881.494	119.079	881.494	179.969	881.494	69.0787	881.494	78.0896	881.494	-72.0117	881.494	101.582	881.494	95.291	881.494	49.0782	881.494	128.574	881.494	147.966	881.494	-32.4664	881.494	62.9408	881.494	123.854	881.494	53.4183	881.494	3.64392e-06	881.494	-1.35077e-06	881.494	81.2727	881.494	77.4864	881.494	4.58886e-06	881.494	81.2727	881.494	93.2243	881.494	95.0605	881.494	-33.899	881.494	4.58886e-06
883.131	283.834	883.131	103.29	883.131	10.8114	883.131	4.2516e-06	883.131	-3.08385	883.131	-46.795	883.131	40.2183	883.131	9.46224e-07	883.131	-9.32141	883.131	40.9705	883.131	123.589	883.131	81.7873	883.131	1.70561	883.131	155.321	883.131	-20.7104	883.131	54.6469	883.131	85.5218	883.131	141.712	883.131	147.838	883.131	150.765	883.131	141.712	883.131	156.385	883.131	61.1429	883.131	120.7	883.131	150.765
884.767	114.676	884.767	5.21308e-06	884.767	5.28251	884.767	41.0782	884.767	-56.4749	884.767	13.126	884.767	63.4027	884.767	62.2504	884.767	9.91859e-08	884.767	7.59726e-07	884.767	46.9806	884.767	-4.20523	884.767	115.149	884.767	86.4036	884.767	66.8566	884.767	111.938	884.767	168.699	884.767	153.961	884.767	1.1822e-06	884.767	63.2407	884.767	153.961	884.767	131.243	884.767	9.03849e-07	884.767	8.98843e-07	884.767	63.2407
886.403	140.523	886.403	155.794	886.403	-39.6454	886.403	147.583	886.403	11.894	886.403	-19.2689	886.403	187.131	886.403	120.115	886.403	260.293	886.403	178.853	886.403	144.123	886.403	37.5383	886.403	154.254	886.403	231.102	886.403	155.1	886.403	240.874	886.403	52.5315	886.403	6.71949e-07	886.403	204.671	886.403	258.424	886.403	6.71949e-07	886.403	91.7969	886.403	149.897	886.403	70.8851	886.403	258.424
888.038	128.373	888.038	278.787	888.038	-9.25618e-07	888.038	138.513	888.038	3.38291e-06	888.038	-2.32295e-06	888.038	261.399	888.038	78.5929	888.038	147.196	888.038	82.3367	888.038	1.1744e-06	888.038	3.09781e-06	888.038	3.95859e-06	888.038	95.4168	888.038	3.05544e-06	888.038	82.4538	888.038	138.021	888.038	99.6102	888.038	165.065	888.038	210.31	888.038	99.6102	888.038	129.046	888.038	127.523	888.038	111.442	888.038	210.31
889.673	126.222	889.673	194.977	889.673	161.246	889.673	239.868	889.673	51.2467	889.673	30.4968	889.673	136.204	889.673	135.685	889.673	277.707	889.673	75.451	889.673	277.21	889.673	80.7081	889.673	84.6403	889.673	28.3511	889.673	97.5967	889.673	171.678	889.673	111.167	889.673	164.897	889.673	24.1815	889.673	125.896	889.673	164.897	889.673	-42.0104	889.673	98.871	889.673	2.66948	889.673	125.896
891.307	161.071	891.307	274.363	891.307	105.938	891.307	226.648	891.307	7.11584	891.307	-4.31162	891.307	227.542	891.307	110.391	891.307	157.825	891.307	50.1949	891.307	151.956	891.307	87.111	891.307	178.976	891.307	129.906	891.307	76.8515	891.307	173.548	891.307	162.973	891.307	59.8568	891.307	254.017	891.307	165.178	891.307	59.8568	891.307	42.627	891.307	107.936	891.307	2.5687	891.307	165.178
892.94	-39.0823	892.94	190.946	892.94	107.072	892.94	-53.1469	892.94	-52.3999	892.94	-103.433	892.94	170.41	892.94	136.712	892.94	20.55	892.94	156.568	892.94	90.2489	892.94	77.207	892.94	85.0019	892.94	119.084	892.94	50.7639	892.94	93.0637	892.94	66.4378	892.94	260.489	892.94	-50.4318	892.94	68.1525	892.94	260.489	892.94	-103.042	892.94	198.711	892.94	37.1395	892.94	68.1525
894.573	-23.2378	894.573	144.724	894.573	11.6488	894.573	81.4842	894.573	-10.3077	894.573	-184.877	894.573	11.8051	894.573	-45.3515	894.573	52.8813	894.573	111.57	894.573	-6.89756	894.573	-137.006	894.573	-48.2859	894.573	43.8882	894.573	117.333	894.573	0.22613	894.573	-14.4353	894.573	-26.2086	894.573	-2.16585	894.573	146.816	894.573	-26.2086	894.573	-67.0184	894.573	49.1913	894.573	-192.618	894.573	146.816
896.206	240.604	896.206	174.699	896.206	144.666	896.206	274.542	896.206	124.385	896.206	49.3503	896.206	207.724	896.206	156.201	896.206	230.819	896.206	271.201	896.206	64.5297	896.206	78.4715	896.206	333.108	896.206	229.32	896.206	145.559	896.206	91.0364	896.206	204.355	896.206	75.7622	896.206	214.812	896.206	250.165	896.206	75.7622	896.206	61.6983	896.206	172.37	896.206	171.298	896.206	250.165
897.837	101.445	897.837	231.871	897.837	122.123	897.837	220.028	897.837	112.672	897.837	104.24	897.837	242.165	897.837	135.372	897.837	254.362	897.837	249.46	897.837	259.544	897.837	71.6372	897.837	100.18	897.837	227.383	897.837	220.442	897.837	118.496	897.837	224.811	897.837	199.4	897.837	152.5	897.837	170.196	897.837	199.4	897.837	214.108	897.837	247.242	897.837	118.887	897.837	170.196
899.468	273.285	899.468	152.242	899.468	261.019	899.468	316.943	899.468	279.545	899.468	214.784	899.468	301.125	899.468	113.162	899.468	308.511	899.468	376.349	899.468	289.161	899.468	265.49	899.468	115.924	899.468	251.079	899.468	281.981	899.468	230.606	899.468	174.934	899.468	176.703	899.468	165.897	899.468	186.907	899.468	176.703	899.468	95.2107	899.468	303.8	899.468	176.15	899.468	186.907
901.099	289.127	901.099	126.813	901.099	204.354	901.099	213.289	901.099	95.9975	901.099	-5.02635	901.099	266.603	901.099	-3.42811	901.099	269.267	901.099	208.867	901.099	-48.6067	901.099	64.0291	901.099	112.338	901.099	107.413	901.099	128.177	901.099	113.368	901.099	118.728	901.099	155.671	901.099	203.999	901.099	113.294	901.099	155.671	901.099	48.007	901.099	92.0395	901.099	-58.9102	901.099	113.294
902.729	374.973	902.729	309.586	902.729	172.127	902.729	185.068	902.729	-95.9771	902.729	42.8021	902.729	239.595	902.729	114.605	902.729	161.629	902.729	183.016	902.729	210.257	902.729	17.2534	902.729	176.417	902.729	74.3881	902.729	186.03	902.729	95.7849	902.729	173.194	902.729	159.301	902.729	170.806	902.729	186.353	902.729	159.301	902.729	17.4973	902.729	252.954	902.729	115.706	902.729	186.353
904.358	137.824	904.358	132.565	904.358	86.3395	904.358	85.2826	904.358	-7.38587	904.358	-14.7392	904.358	13.0998	904.358	78.2622	904.358	33.5987	904.358	44.7953	904.358	-28.2311	904.358	14.1621	904.358	157.156	904.358	94.0076	904.358	114.542	904.358	59.8579	904.358	93.3366	904.358	20.5939	904.358	32.3154	904.358	0.08343	904.358	20.5939	904.358	158.682	904.358	23.5387	904.358	-21.9984	904.358	0.08343
905.987	202.685	905.987	384.751	905.987	245.991	905.987	201.936	905.987	218.764	905.987	125.342	905.987	145.116	905.987	125.547	905.987	242.177	905.987	133.207	905.987	184.944	905.987	93.7545	905.987	92.5528	905.987	289.276	905.987	22.7119	905.987	290.59	905.987	185.158	905.987	-0.45221	905.987	87.5263	905.987	120.481	905.987	-0.45221	905.987	163.563	905.987	124.787	905.987	188.978	905.987	120.481
907.615	286.56	907.615	160.148	907.615	298.082	907.615	193.03	907.615	243.467	907.615	140.038	907.615	232.643	907.615	116.46	907.615	219.364	907.615	24.2517	907.615	79.7985	907.615	-1.96985	907.615	275.602	907.615	233.197	907.615	-13.4582	907.615	260.982	907.615	188.661	907.615	97.1623	907.615	123.437	907.615	134.543	907.615	97.1623	907.615	161.14	907.615	257.693	907.615	115.636	907.615	134.543
909.243	282.453	909.243	296.76	909.243	126.614	909.243	155.569	909.243	162.716	909.243	181.34	909.243	437.678	909.243	157.006	909.243	144.162	909.243	140.931	909.243	-3.64956	909.243	64.9887	909.243	273.301	909.243	165.776	909.243	166.033	909.243	195.039	909.243	149.85	909.243	186.437	909.243	236.046	909.243	230.267	909.243	186.437	909.243	207.415	909.243	271.252	909.243	90.98	909.243	230.267
910.869	180.368	910.869	316.591	910.869	270.588	910.869	278.556	910.869	133.504	910.869	59.2407	910.869	112.221	910.869	46.1875	910.869	132.573	910.869	230.247	910.869	99.6172	910.869	91.6298	910.869	262.646	910.869	226.016	910.869	95.186	910.869	210.763	910.869	210.729	910.869	99.3707	910.869	191.352	910.869	107.651	910.869	99.3707	910.869	126.389	910.869	222.458	910.869	56.0109	910.869	107.651
912.496	332.31	912.496	319.645	912.496	101.006	912.496	406.996	912.496	180.824	912.496	76.7325	912.496	399.271	912.496	135.007	912.496	194.596	912.496	125.2	912.496	-35.3832	912.496	65.9534	912.496	102.632	912.496	205.924	912.496	84.0032	912.496	128.156	912.496	205.301	912.496	29.964	912.496	186.354	912.496	4.69194	912.496	29.964	912.496	76.0633	912.496	144.306	912.496	100.732	912.496	4.69194
914.122	423.287	914.122	248.929	914.122	223.87	914.122	321.893	914.122	206.671	914.122	67.8073	914.122	160.826	914.122	176.468	914.122	210.236	914.122	168.794	914.122	-33.6322	914.122	106.96	914.122	126.257	914.122	138.504	914.122	196.486	914.122	94.2223	914.122	172.571	914.122	319.216	914.122	258.051	914.122	234.388	914.122	319.216	914.122	178.44	914.122	180.789	914.122	100.146	914.122	234.388
915.747	355.304	915.747	152.446	915.747	178.18	915.747	234.25	915.747	97.0379	915.747	133.457	915.747	246.887	915.747	68.5743	915.747	151.493	915.747	173.029	915.747	-96.1107	915.747	15.6487	915.747	231.516	915.747	192.762	915.747	81.6369	915.747	122.965	915.747	120.543	915.747	151.128	915.747	89.4424	915.747	75.7356	915.747	151.128	915.747	125.521	915.747	258.902	915.747	-15.7449	915.747	75.7356
917.371	402.369	917.371	291.203	917.371	271.941	917.371	74.0737	917.371	234.918	917.371	126.675	917.371	218.454	917.371	108.33	917.371	89.3697	917.371	178.908	917.371	28.2008	917.371	258.021	917.371	133.407	917.371	204.703	917.371	87.4574	917.371	217.389	917.371	126.221	917.371	150.699	917.371	85.5266	917.371	206.734	917.371	150.699	917.371	105.307	917.371	82.6408	917.371	50.0637	917.371	206.734
918.996	464.488	918.996	201.206	918.996	47.1541	918.996	122.369	918.996	153.306	918.996	233.452	918.996	249.525	918.996	63.7385	918.996	124.869	918.996	47.4346	918.996	-19.6776	918.996	47.0767	918.996	132.926	918.996	174.333	918.996	50.9502	918.996	147.497	918.996	123.611	918.996	245.929	918.996	67.3032	918.996	155.381	918.996	245.929	918.996	126.802	918.996	236.999	918.996	89.5748	918.996	155.381
920.619	398.669	920.619	145.462	920.619	348.822	920.619	123.14	920.619	190.196	920.619	41.7812	920.619	319.101	920.619	35.8047	920.619	125.993	920.619	241.61	920.619	-82.7254	920.619	71.8167	920.619	104.069	920.619	144.659	920.619	212.118	920.619	115.293	920.619	216.718	920.619	152.819	920.619	185.771	920.619	157.674	920.619	152.819	920.619	9.00775	920.619	38.9706	920.619	-18.208	920.619	157.674
922.242	187.922	922.242	174.978	922.242	280.949	922.242	46.3948	922.242	28.5806	922.242	128.655	922.242	121.182	922.242	85.5327	922.242	71.7441	922.242	240.438	922.242	-146.922	922.242	-53.7583	922.242	33.8342	922.242	115.686	922.242	108.963	922.242	97.7812	922.242	56.5464	922.242	34.3698	922.242	-27.0691	922.242	73.6107	922.242	34.3698	922.242	-40.0739	922.242	100.551	922.242	-72.2808	922.242	73.6107
923.864	299.255	923.864	341.76	923.864	298.538	923.864	221.138	923.864	99.4546	923.864	121.065	923.864	250.769	923.864	-27.0725	923.864	130.126	923.864	119.921	923.864	-181.245	923.864	63.3527	923.864	47.2172	923.864	41.4212	923.864	65.4879	923.864	179.967	923.864	-27.8978	923.864	57.5817	923.864	131.781	923.864	142.191	923.864	57.5817	923.864	150.56	923.864	95.7354	923.864	163.36	923.864	142.191
925.486	458.678	925.486	342.818	925.486	257.592	925.486	226.377	925.486	246.812	925.486	168.003	925.486	253.862	925.486	254.994	925.486	267.142	925.486	262.063	925.486	-35.673	925.486	73.1507	925.486	96.2154	925.486	143.872	925.486	10.6967	925.486	188.855	925.486	103.391	925.486	207.456	925.486	191.322	925.486	224.411	925.486	207.456	925.486	108.912	925.486	312.518	925.486	162.72	925.486	224.411
927.107	358.201	927.107	155.16	927.107	193.116	927.107	260.118	927.107	180.647	927.107	141.463	927.107	250.462	927.107	-8.26312	927.107	184.795	927.107	38.8667	927.107	1.81626	927.107	24.6368	927.107	134.826	927.107	117.044	927.107	84.5922	927.107	197.449	927.107	122.419	927.107	285.993	927.107	176.552	927.107	275.271	927.107	285.993	927.107	159.986	927.107	217.893	927.107	41.8013	927.107	275.271
928.727	109.834	928.727	183.793	928.727	280.114	928.727	147.368	928.727	57.9532	928.727	164.437	928.727	203.571	928.727	56.1621	928.727	73.0887	928.727	60.3359	928.727	-27.7541	928.727	55.8126	928.727	52.0453	928.727	112.946	928.727	50.178	928.727	73.7553	928.727	50.1919	928.727	121.194	928.727	166.473	928.727	254.768	928.727	121.194	928.727	-6.21625	928.727	125.856	928.727	22.6104	928.727	254.768
930.347	320.589	930.347	423.728	930.347	190.59	930.347	198.134	930.347	290.726	930.347	186.917	930.347	272.188	930.347	190.275	930.347	345.027	930.347	398.474	930.347	-63.3607	930.347	150.679	930.347	215.871	930.347	157.585	930.347	263.458	930.347	170.779	930.347	128.716	930.347	214.06	930.347	243.084	930.347	250.902	930.347	214.06	930.347	121.309	930.347	336.401	930.347	115.151	930.347	250.902
931.967	445.477	931.967	277.974	931.967	128.549	931.967	116.425	931.967	306.958	931.967	91.8952	931.967	301.316	931.967	98.0815	931.967	225.614	931.967	147.286	931.967	69.0204	931.967	119.239	931.967	214.301	931.967	205.969	931.967	124.435	931.967	64.5247	931.967	125.999	931.967	205.593	931.967	91.3842	931.967	127.671	931.967	205.593	931.967	61.5664	931.967	198.524	931.967	45.4297	931.967	127.671
933.585	445.511	933.585	414.54	933.585	189.996	933.585	237.248	933.585	317.646	933.585	326.364	933.585	243.956	933.585	162.588	933.585	445.853	933.585	273.775	933.585	159.414	933.585	260.493	933.585	150.331	933.585	246.105	933.585	299.114	933.585	218.999	933.585	148.046	933.585	214.795	933.585	250.375	933.585	220.073	933.585	214.795	933.585	116.558	933.585	195.219	933.585	236.45	933.585	220.073
935.204	440.703	935.204	271.437	935.204	190.937	935.204	182.612	935.204	244.783	935.204	237.317	935.204	269.11	935.204	230.799	935.204	193.749	935.204	150.946	935.204	-72.1563	935.204	111.443	935.204	127.959	935.204	63.0019	935.204	220.5	935.204	308.208	935.204	202.864	935.204	175.667	935.204	259.056	935.204	205.108	935.204	175.667	935.204	108.288	935.204	314.481	935.204	32.2182	935.204	205.108
936.821	396.066	936.821	262.677	936.821	246.377	936.821	264.525	936.821	171.363	936.821	331.745	936.821	279.779	936.821	-4.27651	936.821	153.307	936.821	153.803	936.821	14.3361	936.821	105.091	936.821	141.183	936.821	140.668	936.821	106.596	936.821	65.1564	936.821	112.462	936.821	84.21	936.821	156.428	936.821	82.7738	936.821	84.21	936.821	99.761	936.821	83.3056	936.821	147.74	936.821	82.7738
938.438	301.614	938.438	186.269	938.438	114.322	938.438	129.997	938.438	125.382	938.438	283.642	938.438	215.967	938.438	11.3666	938.438	5.53044	938.438	109.351	938.438	-216.084	938.438	81.4405	938.438	-6.16943e-07	938.438	95.1123	938.438	34.4066	938.438	162.852	938.438	93.8462	938.438	35.4272	938.438	145.492	938.438	67.0703	938.438	35.4272	938.438	95.9803	938.438	131.687	938.438	85.0202	938.438	67.0703
940.055	75.3617	940.055	149.227	940.055	227.778	940.055	11.0361	940.055	149.834	940.055	3.90624e-06	940.055	173.674	940.055	176.736	940.055	174.425	940.055	15.595	940.055	-150.389	940.055	-46.5073	940.055	93.8759	940.055	33.3434	940.055	21.9375	940.055	47.3006	940.055	97.0243	940.055	60.3203	940.055	13.2467	940.055	144.996	940.055	60.3203	940.055	28.9504	940.055	203.621	940.055	107.066	940.055	144.996
941.67	186.324	941.67	126.561	941.67	194.751	941.67	222.652	941.67	230.713	941.67	86.6613	941.67	256.905	941.67	112.838	941.67	30.9965	941.67	164.54	941.67	-81.5526	941.67	67.2503	941.67	120.327	941.67	28.3704	941.67	0.19334	941.67	34.509	941.67	137.004	941.67	191.891	941.67	84.6943	941.67	193.551	941.67	191.891	941.67	56.6758	941.67	98.1027	941.67	62.883	941.67	193.551
943.286	289.515	943.286	255.284	943.286	128.249	943.286	176.856	943.286	189.016	943.286	242.748	943.286	293.66	943.286	94.6802	943.286	264.249	943.286	177.191	943.286	-40.5481	943.286	130.716	943.286	242.356	943.286	95.2027	943.286	71.1793	943.286	239.484	943.286	148.794	943.286	159.143	943.286	270.835	943.286	160.734	943.286	159.143	943.286	71.161	943.286	234.127	943.286	102.478	943.286	160.734
944.9	335.952	944.9	238.409	944.9	299.278	944.9	242.657	944.9	198.736	944.9	367.261	944.9	256.944	944.9	51.2706	944.9	101.189	944.9	136.553	944.9	-76.3474	944.9	217.893	944.9	256.961	944.9	188.85	944.9	92.9007	944.9	220.233	944.9	36.4023	944.9	179.078	944.9	84.6702	944.9	191.544	944.9	179.078	944.9	141.411	944.9	305.688	944.9	150.857	944.9	191.544
946.514	335.65	946.514	162.949	946.514	160.845	946.514	259.065	946.514	298.868	946.514	177.198	946.514	231.759	946.514	77.6168	946.514	147.821	946.514	157.633	946.514	-116.922	946.514	10.783	946.514	270.145	946.514	31.3222	946.514	221.363	946.514	130.763	946.514	80.8371	946.514	186.698	946.514	302.2	946.514	276.981	946.514	186.698	946.514	85.43	946.514	299.782	946.514	89.0274	946.514	276.981
948.128	283.628	948.128	185.919	948.128	186.958	948.128	32.0925	948.128	270.408	948.128	235.56	948.128	234.108	948.128	41.7267	948.128	43.152	948.128	134.436	948.128	-90.2437	948.128	88.3902	948.128	181.908	948.128	142.629	948.128	191.573	948.128	159.082	948.128	60.1073	948.128	265.007	948.128	127.427	948.128	200.044	948.128	265.007	948.128	-1.77619	948.128	111.405	948.128	57.9961	948.128	200.044
949.741	123.901	949.741	184.332	949.741	157.625	949.741	148.75	949.741	110.351	949.741	98.3476	949.741	135.996	949.741	63.6087	949.741	193.188	949.741	246.968	949.741	-15.2829	949.741	77.7175	949.741	184.253	949.741	230.781	949.741	181.535	949.741	127.197	949.741	51.2218	949.741	174.008	949.741	146.35	949.741	168.734	949.741	174.008	949.741	86.7974	949.741	275.55	949.741	236.77	949.741	168.734
951.353	280.488	951.353	272.202	951.353	170.853	951.353	127.048	951.353	388.691	951.353	132.561	951.353	184.425	951.353	81.2711	951.353	96.9341	951.353	48.2346	951.353	-28.0099	951.353	137.768	951.353	272.18	951.353	-7.21067	951.353	49.2557	951.353	138.116	951.353	56.1898	951.353	120.703	951.353	162.973	951.353	221.049	951.353	120.703	951.353	115.156	951.353	135.215	951.353	179.357	951.353	221.049
952.965	153.408	952.965	252.544	952.965	128.652	952.965	87.9993	952.965	345.424	952.965	385.202	952.965	264.399	952.965	121.723	952.965	214.398	952.965	239.243	952.965	6.60533	952.965	32.5457	952.965	150.693	952.965	129.664	952.965	97.742	952.965	41.8477	952.965	149.021	952.965	133.096	952.965	260.295	952.965	218.99	952.965	133.096	952.965	77.3057	952.965	209.393	952.965	92.7644	952.965	218.99
954.576	180.679	954.576	178.375	954.576	176.029	954.576	113.616	954.576	285.546	954.576	123.271	954.576	241.923	954.576	41.9723	954.576	26.5859	954.576	6.4855e-06	954.576	-100.406	954.576	148.054	954.576	103.791	954.576	30.4156	954.576	1.94779e-05	954.576	8.3998	954.576	86.724	954.576	136.189	954.576	265.319	954.576	203.557	954.576	136.189	954.576	40.2517	954.576	146.081	954.576	-1.39344e-05	954.576	203.557
956.186	215.321	956.186	104.709	956.186	245.994	956.186	80.91	956.186	227.052	956.186	98.769	956.186	-4.8528e-05	956.186	0.02905	956.186	91.5046	956.186	76.0818	956.186	-227.014	956.186	111.296	956.186	134.479	956.186	163.056	956.186	96.5736	956.186	98.781	956.186	167.309	956.186	44.9879	956.186	124.046	956.186	264.749	956.186	44.9879	956.186	2.60607e-06	956.186	320.273	956.186	19.8845	956.186	264.749
957.796	125.354	957.796	213.563	957.796	84.5559	957.796	170.894	957.796	219.936	957.796	120.699	957.796	302.696	957.796	76.9023	957.796	219.161	957.796	164.913	957.796	-221.186	957.796	45.277	957.796	266.758	957.796	86.5971	957.796	34.9206	957.796	2.1391e-05	957.796	143.787	957.796	100.495	957.796	239.478	957.796	227.567	957.796	100.495	957.796	125.155	957.796	151.966	957.796	96.5968	957.796	227.567
959.406	350.799	959.406	192.953	959.406	282.724	959.406	9.58214	959.406	215.196	959.406	188.063	959.406	245.952	959.406	40.6016	959.406	145.563	959.406	232.498	959.406	-129.89	959.406	-8.34954e-06	959.406	239.631	959.406	107.05	959.406	100.044	959.406	223.065	959.406	108.167	959.406	39.7136	959.406	89.6159	959.406	188.011	959.406	39.7136	959.406	132.108	959.406	161.154	959.406	52.1399	959.406	188.011
961.015	137.677	961.015	-14.1032	961.015	121.507	961.015	193.986	961.015	120.826	961.015	262.864	961.015	180.774	961.015	136.137	961.015	232.718	961.015	326.838	961.015	-21.0942	961.015	333.713	961.015	152.101	961.015	215.426	961.015	213.947	961.015	251.964	961.015	139.46	961.015	177.648	961.015	219.463	961.015	212.081	961.015	177.648	961.015	146.863	961.015	261.834	961.015	66.5163	961.015	212.081
962.623	198.008	962.623	142.411	962.623	31.9161	962.623	37.1211	962.623	155.821	962.623	255.103	962.623	173.164	962.623	7.51755	962.623	107.632	962.623	215.937	962.623	-83.7644	962.623	95.1689	962.623	137.171	962.623	92.7391	962.623	147.633	962.623	191.701	962.623	134.677	962.623	125.303	962.623	183.02	962.623	103.778	962.623	125.303	962.623	35.4226	962.623	1.70167e-06	962.623	167.729	962.623	103.778
964.231	273.816	964.231	168.514	964.231	146.961	964.231	-5.91704e-05	964.231	178.179	964.231	150.784	964.231	301.128	964.231	-0.24553	964.231	170.315	964.231	132.8	964.231	-52.8676	964.231	114.371	964.231	176.844	964.231	8.0643e-05	964.231	57.1044	964.231	140.278	964.231	137.828	964.231	142.683	964.231	184.289	964.231	227.102	964.231	142.683	964.231	75.7886	964.231	184.669	964.231	34.7806	964.231	227.102
965.838	315.123	965.838	172.224	965.838	324.653	965.838	71.0123	965.838	343.894	965.838	221.911	965.838	304.671	965.838	126.858	965.838	289.773	965.838	244.428	965.838	-61.3697	965.838	205.323	965.838	251.124	965.838	176.58	965.838	136.365	965.838	206.699	965.838	164.924	965.838	146.79	965.838	276.274	965.838	217.053	965.838	146.79	965.838	80.9639	965.838	218.869	965.838	131.674	965.838	217.053
967.444	376.953	967.444	100.559	967.444	115.002	967.444	139.837	967.444	160.962	967.444	159.488	967.444	134.798	967.444	168.838	967.444	211.016	967.444	258.826	967.444	-73.2362	967.444	130.026	967.444	158.014	967.444	121.07	967.444	106.419	967.444	128.967	967.444	18.9772	967.444	212.631	967.444	177.975	967.444	294.633	967.444	212.631	967.444	152.951	967.444	208.605	967.444	100.412	967.444	294.633
969.05	445.328	969.05	403.538	969.05	202.019	969.05	195.478	969.05	239.379	969.05	184.517	969.05	283.514	969.05	86.7068	969.05	264.052	969.05	189.997	969.05	-50.432	969.05	193.485	969.05	182.518	969.05	92.4737	969.05	147.268	969.05	215.085	969.05	287.999	969.05	164.21	969.05	170.396	969.05	222.842	969.05	164.21	969.05	303.754	969.05	118.882	969.05	273.998	969.05	222.842
970.655	232.273	970.655	216.182	970.655	321.715	970.655	89.9409	970.655	314.142	970.655	275.004	970.655	121.824	970.655	99.4744	970.655	83.8881	970.655	197.944	970.655	-57.9217	970.655	141.701	970.655	65.6406	970.655	281.794	970.655	221.917	970.655	265.055	970.655	5.59737e-06	970.655	132.531	970.655	235.539	970.655	319.68	970.655	132.531	970.655	218.374	970.655	307.705	970.655	144.433	970.655	319.68
972.26	167.814	972.26	270.509	972.26	183.103	972.26	208.231	972.26	424.246	972.26	268.954	972.26	392.734	972.26	289.152	972.26	140.535	972.26	153.672	972.26	119.331	972.26	210.677	972.26	200.385	972.26	135.033	972.26	221.368	972.26	169.882	972.26	217.849	972.26	150.6	972.26	150.406	972.26	241.15	972.26	150.6	972.26	208.814	972.26	200.08	972.26	195.722	972.26	241.15
973.864	21.974	973.864	90.5405	973.864	210.194	973.864	84.3529	973.864	137.688	973.864	314.37	973.864	252.25	973.864	35.7523	973.864	-5.8579e-05	973.864	51.1845	973.864	-54.6383	973.864	100.418	973.864	120.757	973.864	49.1937	973.864	60.626	973.864	125.569	973.864	120.612	973.864	38.4212	973.864	-2.61629e-05	973.864	83.2516	973.864	38.4212	973.864	46.0784	973.864	116.011	973.864	58.8676	973.864	83.2516
975.468	172.78	975.468	278.297	975.468	-1.11195e-05	975.468	67.3117	975.468	96.4632	975.468	187.259	975.468	251.377	975.468	102.286	975.468	130.713	975.468	336.484	975.468	124.208	975.468	217.927	975.468	160.76	975.468	239.279	975.468	114.694	975.468	176.117	975.468	128.292	975.468	1.11639e-05	975.468	139.179	975.468	204.986	975.468	1.11639e-05	975.468	63.169	975.468	117.504	975.468	50.8716	975.468	204.986
977.071	354.259	977.071	314.799	977.071	187.712	977.071	202.112	977.071	324.568	977.071	132.625	977.071	463.122	977.071	281.765	977.071	239.215	977.071	229.576	977.071	61.9076	977.071	99.2054	977.071	98.3986	977.071	208.292	977.071	255.576	977.071	276.531	977.071	185.892	977.071	146.428	977.071	138.103	977.071	166.355	977.071	146.428	977.071	166.089	977.071	169.566	977.071	249.738	977.071	166.355
978.673	70.4369	978.673	112.069	978.673	211.161	978.673	150.759	978.673	2.80702e-05	978.673	173.475	978.673	102.49	978.673	133.202	978.673	211.508	978.673	166.463	978.673	-18.5021	978.673	100.258	978.673	157.679	978.673	135.235	978.673	169.275	978.673	111.814	978.673	103.413	978.673	163.612	978.673	120.777	978.673	181.359	978.673	163.612	978.673	91.8419	978.673	143.203	978.673	94.4683	978.673	181.359
980.275	246.341	980.275	68.1287	980.275	287.351	980.275	231.258	980.275	176.146	980.275	144.815	980.275	104.489	980.275	78.6097	980.275	162.599	980.275	144.15	980.275	27.0175	980.275	125.089	980.275	184.606	980.275	158.111	980.275	156.795	980.275	256.969	980.275	68.8595	980.275	147.556	980.275	143.205	980.275	1.82207e-06	980.275	147.556	980.275	224.43	980.275	213.421	980.275	87.0669	980.275	1.82207e-06
981.877	-9.0152e-07	981.877	-3.33118e-05	981.877	127.289	981.877	99.6125	981.877	68.7351	981.877	100.651	981.877	228.125	981.877	-1.8979e-05	981.877	44.4902	981.877	84.6406	981.877	12.5051	981.877	59.7007	981.877	149.185	981.877	104.922	981.877	116.141	981.877	104.999	981.877	25.2326	981.877	39.263	981.877	243.391	981.877	67.9819	981.877	39.263	981.877	51.8576	981.877	122.229	981.877	163.536	981.877	67.9819
983.477	205.404	983.477	324.028	983.477	284.98	983.477	115.828	983.477	238.776	983.477	179.99	983.477	197.405	983.477	43.0954	983.477	140.187	983.477	283.939	983.477	0.000280154	983.477	168.097	983.477	120.421	983.477	89.6704	983.477	85.3155	983.477	120.907	983.477	48.5352	983.477	33.739	983.477	194.341	983.477	85.6445	983.477	33.739	983.477	236.127	983.477	223.631	983.477	177.879	983.477	85.6445
985.077	129.541	985.077	84.8529	985.077	292.428	985.077	147.91	985.077	126.276	985.077	209.838	985.077	146.335	985.077	138.089	985.077	143.694	985.077	203.049	985.077	26.8011	985.077	158.283	985.077	43.3206	985.077	91.3592	985.077	234.323	985.077	157.696	985.077	200.769	985.077	1.98809	985.077	223.059	985.077	169.993	985.077	1.98809	985.077	256.242	985.077	49.6375	985.077	87.0991	985.077	169.993
986.677	64.4175	986.677	45.4808	986.677	114.641	986.677	83.8625	986.677	63.2452	986.677	-22.7954	986.677	100.922	986.677	-4.01518	986.677	-0.98512	986.677	63.9751	986.677	50.1086	986.677	89.2609	986.677	61.8897	986.677	42.9906	986.677	93.1678	986.677	161.37	986.677	43.938	986.677	70.0151	986.677	42.5517	986.677	32.0337	986.677	70.0151	986.677	76.2051	986.677	17.2548	986.677	69.1987	986.677	32.0337
988.276	148.042	988.276	9.91875	988.276	177.623	988.276	125.69	988.276	65.6924	988.276	135.096	988.276	88.1753	988.276	51.7854	988.276	32.155	988.276	42.7216	988.276	101.916	988.276	81.0353	988.276	139.134	988.276	190.567	988.276	147.854	988.276	142.932	988.276	100.043	988.276	225.825	988.276	30.8228	988.276	134.772	988.276	225.825	988.276	65.0205	988.276	115.491	988.276	145.181	988.276	134.772
989.874	235.421	989.874	90.1734	989.874	45.3804	989.874	12.398	989.874	100.627	989.874	96.5198	989.874	118.101	989.874	14.4942	989.874	78.1189	989.874	176.293	989.874	96.2154	989.874	76.6104	989.874	54.061	989.874	113.091	989.874	97.3848	989.874	54.3855	989.874	147.087	989.874	124.422	989.874	113.878	989.874	112.214	989.874	124.422	989.874	92.6915	989.874	156.355	989.874	80.0493	989.874	112.214
991.472	67.5627	991.472	117.251	991.472	261.919	991.472	-14.0094	991.472	158.059	991.472	58.485	991.472	152.706	991.472	107.115	991.472	202.911	991.472	183.694	991.472	0.000680704	991.472	27.9901	991.472	115.676	991.472	178.564	991.472	101.766	991.472	132.733	991.472	122.072	991.472	123.812	991.472	85.7234	991.472	94.3651	991.472	123.812	991.472	109.221	991.472	15.8549	991.472	75.8065	991.472	94.3651
993.069	238.474	993.069	170.159	993.069	291.244	993.069	160.473	993.069	-0.000590958	993.069	-2.87516e-05	993.069	5.13447e-05	993.069	146.649	993.069	26.5366	993.069	152.928	993.069	226.657	993.069	57.1787	993.069	128.987	993.069	95.9899	993.069	-2.70775e-05	993.069	101.978	993.069	-8.48559e-06	993.069	5.54549e-05	993.069	72.3642	993.069	117.233	993.069	5.54549e-05	993.069	46.6137	993.069	-0.000100676	993.069	56.4557	993.069	117.233
994.666	172.162	994.666	56.9038	994.666	151.361	994.666	-35.1515	994.666	23.3977	994.666	75.1764	994.666	69.8367	994.666	60.1023	994.666	7.88318e-06	994.666	-2.30029e-05	994.666	66.2232	994.666	7.18054	994.666	-1.9746e-05	994.666	54.3696	994.666	161.101	994.666	67.1241	994.666	118.834	994.666	29.8595	994.666	44.8062	994.666	98.8234	994.666	29.8595	994.666	172.872	994.666	35.7988	994.666	-4.68404e-06	994.666	98.8234
996.262	138.633	996.262	165.491	996.262	122.277	996.262	307.123	996.262	122.737	996.262	178.282	996.262	128.641	996.262	157.476	996.262	72.9592	996.262	269.005	996.262	302.684	996.262	-6.22781e-05	996.262	99.2893	996.262	85.7055	996.262	65.1562	996.262	155.174	996.262	175.61	996.262	116.683	996.262	134.055	996.262	77.1435	996.262	116.683	996.262	9.87056e-07	996.262	12.5932	996.262	104.849	996.262	77.1435
997.857	303.896	997.857	238.929	997.857	155.997	997.857	167.301	997.857	38.0348	997.857	198.328	997.857	93.4234	997.857	100.774	997.857	148.866	997.857	160.951	997.857	227.023	997.857	155.901	997.857	116.534	997.857	-1.76946e-05	997.857	82.1708	997.857	169.132	997.857	129.33	997.857	29.4775	997.857	88.118	997.857	137.2	997.857	29.4775	997.857	131.003	997.857	-6.60551	997.857	71.6341	997.857	137.2
999.452	229.957	999.452	56.2219	999.452	89.528	999.452	21.3866	999.452	24.3062	999.452	14.3229	999.452	46.1918	999.452	-1.66507e-06	999.452	105.727	999.452	190.844	999.452	313.223	999.452	117.747	999.452	46.7428	999.452	60.8402	999.452	236.149	999.452	2.36971e-07	999.452	201.996	999.452	194.25	999.452	7.82311e-06	999.452	4.41119e-05	999.452	194.25	999.452	179.968	999.452	131.214	999.452	104.36	999.452	4.41119e-05
1001.05	304.823	1001.05	249.378	1001.05	274.875	1001.05	154.384	1001.05	-2.43304	1001.05	252.277	1001.05	174.955	1001.05	225.346	1001.05	133.548	1001.05	261.688	1001.05	338.27	1001.05	161.544	1001.05	136.922	1001.05	205.602	1001.05	238.097	1001.05	342.15	1001.05	148.611	1001.05	280.008	1001.05	168.365	1001.05	161.135	1001.05	280.008	1001.05	199.9	1001.05	63.0629	1001.05	136.029	1001.05	161.135
1002.64	220.5	1002.64	243.403	1002.64	301.045	1002.64	374.299	1002.64	62.8323	1002.64	84.2009	1002.64	282.723	1002.64	248.659	1002.64	218.333	1002.64	321.487	1002.64	506.147	1002.64	299.296	1002.64	195.081	1002.64	271.287	1002.64	243.017	1002.64	232.247	1002.64	272.177	1002.64	272.757	1002.64	279.771	1002.64	195.286	1002.64	272.757	1002.64	328.803	1002.64	206.952	1002.64	199.644	1002.64	195.286
1004.23	194.997	1004.23	270.303	1004.23	209.043	1004.23	243.135	1004.23	138.117	1004.23	254.103	1004.23	115.503	1004.23	308.942	1004.23	68.0893	1004.23	188.248	1004.23	515.84	1004.23	239.009	1004.23	157.225	1004.23	196.898	1004.23	91.9151	1004.23	236.295	1004.23	317.695	1004.23	181.504	1004.23	89.2239	1004.23	226.461	1004.23	181.504	1004.23	332.68	1004.23	-8.10831	1004.23	241.21	1004.23	226.461
1005.83	225.319	1005.83	147.085	1005.83	170.877	1005.83	267.897	1005.83	70.4358	1005.83	52.9926	1005.83	46.3043	1005.83	107.198	1005.83	129.821	1005.83	242.973	1005.83	412.334	1005.83	0.68676	1005.83	36.3621	1005.83	183.436	1005.83	237.795	1005.83	250.297	1005.83	204.168	1005.83	140.257	1005.83	195.731	1005.83	185.67	1005.83	140.257	1005.83	313.534	1005.83	-37.1074	1005.83	326.728	1005.83	185.67
1007.42	244.474	1007.42	166.755	1007.42	234.552	1007.42	194.589	1007.42	257.803	1007.42	132.879	1007.42	250.134	1007.42	259.432	1007.42	248.535	1007.42	344.668	1007.42	535.614	1007.42	234.335	1007.42	170.5	1007.42	314.904	1007.42	269.662	1007.42	381.255	1007.42	373.598	1007.42	298.02	1007.42	322.3	1007.42	290.921	1007.42	298.02	1007.42	339.37	1007.42	138.965	1007.42	394.203	1007.42	290.921
1009.01	143.468	1009.01	92.32	1009.01	220.074	1009.01	363.215	1009.01	166.233	1009.01	193.771	1009.01	362.001	1009.01	277.644	1009.01	418.235	1009.01	451.337	1009.01	586.668	1009.01	360.958	1009.01	228.645	1009.01	386.303	1009.01	448.519	1009.01	413.174	1009.01	415.986	1009.01	328.801	1009.01	384.936	1009.01	334.223	1009.01	328.801	1009.01	378.192	1009.01	302.119	1009.01	328.637	1009.01	334.223
1010.6	322.307	1010.6	307.785	1010.6	284.45	1010.6	358.781	1010.6	156.738	1010.6	259.678	1010.6	540.913	1010.6	485.839	1010.6	423.926	1010.6	543.984	1010.6	1038.48	1010.6	448.561	1010.6	423.804	1010.6	573.636	1010.6	491.371	1010.6	588.056	1010.6	591.336	1010.6	358.605	1010.6	540.646	1010.6	698.584	1010.6	358.605	1010.6	651.002	1010.6	472.363	1010.6	573.033	1010.6	698.584
1012.19	324.999	1012.19	255.157	1012.19	414.686	1012.19	440.289	1012.19	386.333	1012.19	453.607	1012.19	571.878	1012.19	529.02	1012.19	636.615	1012.19	740.613	1012.19	1047.04	1012.19	784.149	1012.19	727.984	1012.19	755.903	1012.19	876.221	1012.19	824.904	1012.19	890.648	1012.19	803.439	1012.19	777.437	1012.19	791.012	1012.19	803.439	1012.19	820.803	1012.19	577.708	1012.19	707.394	1012.19	791.012
1013.78	382.551	1013.78	387.443	1013.78	550.789	1013.78	684.746	1013.78	391.031	1013.78	576.567	1013.78	655.902	1013.78	802.19	1013.78	688.304	1013.78	917.23	1013.78	1156.33	1013.78	984.724	1013.78	859.192	1013.78	1072.11	1013.78	862.075	1013.78	1074.72	1013.78	1131.92	1013.78	973.308	1013.78	1095.31	1013.78	934.516	1013.78	973.308	1013.78	1110.6	1013.78	846.163	1013.78	1097.72	1013.78	934.516
1015.37	480.967	1015.37	499.647	1015.37	710.766	1015.37	679.154	1015.37	545.844	1015.37	958.567	1015.37	813.994	1015.37	932.351	1015.37	880.001	1015.37	1053.84	1015.37	1535.34	1015.37	1115.29	1015.37	1074.43	1015.37	1275.25	1015.37	1234.93	1015.37	1357.51	1015.37	1245.17	1015.37	1311.22	1015.37	1315.28	1015.37	1473.1	1015.37	1311.22	1015.37	1361.4	1015.37	1200.74	1015.37	1318.02	1015.37	1473.1
1016.96	279.256	1016.96	666.777	1016.96	804.622	1016.96	789.518	1016.96	605.785	1016.96	931.613	1016.96	988.16	1016.96	979.505	1016.96	1106.71	1016.96	1212.44	1016.96	1753.06	1016.96	1408.86	1016.96	1296.71	1016.96	1513.34	1016.96	1469.81	1016.96	1540.28	1016.96	1556.38	1016.96	1390.18	1016.96	1496.35	1016.96	1535.78	1016.96	1390.18	1016.96	1555.2	1016.96	1466.44	1016.96	1384.3	1016.96	1535.78
1018.55	265.423	1018.55	598.838	1018.55	566.365	1018.55	639.843	1018.55	513.865	1018.55	756.714	1018.55	901.407	1018.55	947.657	1018.55	905.432	1018.55	1095.04	1018.55	1508.48	1018.55	1181.43	1018.55	1131.04	1018.55	1194.37	1018.55	1332.69	1018.55	1394.02	1018.55	1273.56	1018.55	1391.18	1018.55	1267.52	1018.55	1417.56	1018.55	1391.18	1018.55	1253	1018.55	1120.28	1018.55	1356.55	1018.55	1417.56
1020.13	241.474	1020.13	447.837	1020.13	604.002	1020.13	686.133	1020.13	636.098	1020.13	633.877	1020.13	780.742	1020.13	927.809	1020.13	984.176	1020.13	1099.64	1020.13	1408.58	1020.13	1037	1020.13	966.424	1020.13	1095.34	1020.13	1133.59	1020.13	1244.75	1020.13	1159.72	1020.13	1288.25	1020.13	1116.8	1020.13	1126.44	1020.13	1288.25	1020.13	1375.81	1020.13	945.259	1020.13	1169.78	1020.13	1126.44
1021.72	331.416	1021.72	447.779	1021.72	501.538	1021.72	507.392	1021.72	325.494	1021.72	424.109	1021.72	530.172	1021.72	692.962	1021.72	728.945	1021.72	897.249	1021.72	1152.36	1021.72	882.584	1021.72	700.863	1021.72	998.268	1021.72	1026.52	1021.72	936.457	1021.72	1045.85	1021.72	887.379	1021.72	1016.2	1021.72	952.429	1021.72	887.379	1021.72	1071.63	1021.72	806.395	1021.72	1025.99	1021.72	952.429
1023.31	183.256	1023.31	174.671	1023.31	258.981	1023.31	384.623	1023.31	202.065	1023.31	424.418	1023.31	484.703	1023.31	560.12	1023.31	550.744	1023.31	549.867	1023.31	1061.8	1023.31	709.18	1023.31	599.367	1023.31	781.141	1023.31	867.466	1023.31	744.154	1023.31	842.955	1023.31	606.576	1023.31	728.708	1023.31	712.542	1023.31	606.576	1023.31	866.471	1023.31	478.691	1023.31	737.191	1023.31	712.542
1024.89	170.999	1024.89	175.519	1024.89	251.337	1024.89	357.832	1024.89	-26.1778	1024.89	293.811	1024.89	336.34	1024.89	265.285	1024.89	392.576	1024.89	495.499	1024.89	813.888	1024.89	434.795	1024.89	404.94	1024.89	485.966	1024.89	454.443	1024.89	516.842	1024.89	627.039	1024.89	466.845	1024.89	533.344	1024.89	504.78	1024.89	466.845	1024.89	463.326	1024.89	407.156	1024.89	569.378	1024.89	504.78
1026.48	227.651	1026.48	365.328	1026.48	244.614	1026.48	122.022	1026.48	64.7755	1026.48	157.293	1026.48	202.091	1026.48	315.46	1026.48	201.446	1026.48	377.147	1026.48	714.621	1026.48	293.43	1026.48	316.589	1026.48	363.745	1026.48	411.452	1026.48	316.522	1026.48	348.104	1026.48	235.192	1026.48	355.108	1026.48	333.15	1026.48	235.192	1026.48	420.201	1026.48	40.797	1026.48	508.555	1026.48	333.15
1028.06	271.219	1028.06	85.104	1028.06	258.819	1028.06	380.198	1028.06	5.93559	1028.06	158.873	1028.06	257.962	1028.06	300.647	1028.06	268.358	1028.06	422.816	1028.06	813.987	1028.06	352.091	1028.06	186.319	1028.06	489.48	1028.06	307.496	1028.06	425.198	1028.06	418.15	1028.06	419.621	1028.06	385.004	1028.06	398.658	1028.06	419.621	1028.06	470.098	1028.06	278.621	1028.06	489.726	1028.06	398.658
1029.65	41.7088	1029.65	153.854	1029.65	190.958	1029.65	189.363	1029.65	-138.687	1029.65	56.5545	1029.65	156.956	1029.65	189.847	1029.65	172.316	1029.65	367.509	1029.65	822.977	1029.65	204.78	1029.65	3.13538	1029.65	276.174	1029.65	301.579	1029.65	239.872	1029.65	263.179	1029.65	151.136	1029.65	166.036	1029.65	209.311	1029.65	151.136	1029.65	301.022	1029.65	-28.364	1029.65	278.893	1029.65	209.311
1031.23	255.126	1031.23	166.582	1031.23	151.038	1031.23	150.522	1031.23	-182.084	1031.23	60.3455	1031.23	117.081	1031.23	187.064	1031.23	291.324	1031.23	265.228	1031.23	808.581	1031.23	82.5018	1031.23	68.0429	1031.23	335.829	1031.23	162.702	1031.23	164.547	1031.23	271.194	1031.23	19.7435	1031.23	308.209	1031.23	197.115	1031.23	19.7435	1031.23	178.973	1031.23	-29.1521	1031.23	336.058	1031.23	197.115
1032.81	133.476	1032.81	258.296	1032.81	42.0674	1032.81	174.678	1032.81	-62.2439	1032.81	69.2514	1032.81	180.342	1032.81	188.3	1032.81	220.386	1032.81	279.978	1032.81	912.79	1032.81	130.259	1032.81	111.047	1032.81	265.446	1032.81	290.869	1032.81	254.226	1032.81	300.197	1032.81	253.446	1032.81	293.526	1032.81	145.074	1032.81	253.446	1032.81	271.956	1032.81	13.2636	1032.81	354.225	1032.81	145.074
1034.4	151.766	1034.4	-1.2775e-05	1034.4	96.0522	1034.4	157.836	1034.4	-92.1587	1034.4	169.278	1034.4	256.743	1034.4	263.556	1034.4	201.505	1034.4	413.76	1034.4	800.596	1034.4	213.055	1034.4	160.152	1034.4	390.029	1034.4	227.084	1034.4	353.911	1034.4	416.188	1034.4	61.2482	1034.4	193.991	1034.4	72.1945	1034.4	61.2482	1034.4	375.972	1034.4	-87.1105	1034.4	346.395	1034.4	72.1945
1035.98	1.35265e-05	1035.98	87.0005	1035.98	-1.28512e-05	1035.98	8.1418e-07	1035.98	-179.819	1035.98	-38.5694	1035.98	59.2895	1035.98	245.835	1035.98	-5.3144	1035.98	150.579	1035.98	799.991	1035.98	188.893	1035.98	62.3632	1035.98	290.578	1035.98	215.348	1035.98	223.605	1035.98	406.17	1035.98	196.154	1035.98	294.606	1035.98	48.4818	1035.98	196.154	1035.98	240.023	1035.98	78.7318	1035.98	283.572	1035.98	48.4818
1037.56	274.568	1037.56	4.0759	1037.56	124.019	1037.56	216.166	1037.56	-98.2172	1037.56	39.7148	1037.56	192.987	1037.56	275.138	1037.56	192.931	1037.56	304.437	1037.56	753.968	1037.56	255.776	1037.56	142.685	1037.56	448.098	1037.56	407.665	1037.56	319.311	1037.56	440.144	1037.56	280.168	1037.56	345.376	1037.56	180.941	1037.56	280.168	1037.56	325.113	1037.56	-16.2036	1037.56	236.757	1037.56	180.941
1039.14	81.1124	1039.14	124.23	1039.14	176.111	1039.14	212.383	1039.14	0.65605	1039.14	91.1355	1039.14	85.8386	1039.14	372.468	1039.14	303.244	1039.14	529.337	1039.14	987.52	1039.14	353.708	1039.14	350.122	1039.14	388.589	1039.14	392.037	1039.14	476.031	1039.14	522.112	1039.14	435.293	1039.14	457.303	1039.14	328.577	1039.14	435.293	1039.14	472.244	1039.14	150.089	1039.14	502.954	1039.14	328.577
1040.72	275.639	1040.72	195.468	1040.72	294.281	1040.72	206.653	1040.72	-87.1917	1040.72	288.698	1040.72	292.85	1040.72	463.825	1040.72	326.629	1040.72	341.281	1040.72	872.638	1040.72	301.692	1040.72	281.679	1040.72	680.054	1040.72	566.468	1040.72	578.767	1040.72	584.076	1040.72	282.534	1040.72	413.39	1040.72	199.394	1040.72	282.534	1040.72	576.417	1040.72	232.615	1040.72	506.164	1040.72	199.394
1042.3	34.1529	1042.3	241.793	1042.3	266.532	1042.3	225.981	1042.3	15.2471	1042.3	321.406	1042.3	293.025	1042.3	430.213	1042.3	307.088	1042.3	508.274	1042.3	1183.32	1042.3	463.73	1042.3	551.359	1042.3	592.496	1042.3	526.958	1042.3	516.523	1042.3	491.038	1042.3	515.893	1042.3	637.64	1042.3	479.397	1042.3	515.893	1042.3	528.635	1042.3	321.38	1042.3	637.389	1042.3	479.397
1043.88	86.6588	1043.88	218.21	1043.88	158.868	1043.88	385.367	1043.88	107.98	1043.88	253.266	1043.88	209.368	1043.88	557.633	1043.88	375.626	1043.88	557.316	1043.88	1231.55	1043.88	440.825	1043.88	448.168	1043.88	585.916	1043.88	548.512	1043.88	640.3	1043.88	532.998	1043.88	515.374	1043.88	587.054	1043.88	411.59	1043.88	515.374	1043.88	569.9	1043.88	289.388	1043.88	512.633	1043.88	411.59
1045.46	217.162	1045.46	154.721	1045.46	426.295	1045.46	342.815	1045.46	201.014	1045.46	317.28	1045.46	310.882	1045.46	528.086	1045.46	545.244	1045.46	430.411	1045.46	1229.33	1045.46	642.98	1045.46	499.108	1045.46	723.318	1045.46	683.13	1045.46	697.1	1045.46	806.959	1045.46	477.981	1045.46	742.636	1045.46	521.977	1045.46	477.981	1045.46	644.215	1045.46	340.646	1045.46	734.898	1045.46	521.977
1047.03	186.667	1047.03	280.331	1047.03	328.816	1047.03	386.326	1047.03	179.356	1047.03	332.454	1047.03	428.572	1047.03	676.574	1047.03	580.947	1047.03	695.561	1047.03	1395.66	1047.03	718.197	1047.03	495.184	1047.03	788.702	1047.03	813.816	1047.03	894.927	1047.03	818.923	1047.03	645.716	1047.03	794.387	1047.03	644.563	1047.03	645.716	1047.03	852.58	1047.03	451.156	1047.03	740.185	1047.03	644.563
1048.61	404.178	1048.61	381.042	1048.61	430.435	1048.61	626.903	1048.61	270.012	1048.61	536.791	1048.61	646.44	1048.61	763.099	1048.61	709.736	1048.61	765.768	1048.61	1463.52	1048.61	916.48	1048.61	671.399	1048.61	1052.07	1048.61	874.572	1048.61	1024.78	1048.61	969.89	1048.61	820.584	1048.61	971.309	1048.61	897.351	1048.61	820.584	1048.61	1059	1048.61	681.924	1048.61	1129.5	1048.61	897.351
1050.19	272.701	1050.19	271.859	1050.19	424.155	1050.19	473.549	1050.19	245.989	1050.19	582.295	1050.19	477.491	1050.19	641.662	1050.19	658.616	1050.19	697.035	1050.19	1470.92	1050.19	791.831	1050.19	591.758	1050.19	837.431	1050.19	1000.4	1050.19	939.669	1050.19	1093.86	1050.19	756.585	1050.19	989.403	1050.19	880.344	1050.19	756.585	1050.19	1014.47	1050.19	692.954	1050.19	991.837	1050.19	880.344
1051.76	117.24	1051.76	269.784	1051.76	519.98	1051.76	617.265	1051.76	267.292	1051.76	616.969	1051.76	614.726	1051.76	971.263	1051.76	875.588	1051.76	1075.36	1051.76	1684.84	1051.76	1126.25	1051.76	1000.26	1051.76	1109.78	1051.76	1114.3	1051.76	1175.59	1051.76	1192.84	1051.76	1064.72	1051.76	1124.67	1051.76	1016.55	1051.76	1064.72	1051.76	1263	1051.76	949.249	1051.76	1277.21	1051.76	1016.55
1053.34	311.8	1053.34	527.82	1053.34	653.913	1053.34	894.052	1053.34	599.927	1053.34	771.817	1053.34	778.151	1053.34	1055.91	1053.34	1098.65	1053.34	1070.76	1053.34	1826.29	1053.34	1179.74	1053.34	1161.92	1053.34	1234.12	1053.34	1320.28	1053.34	1323.54	1053.34	1470.83	1053.34	1391	1053.34	1384.12	1053.34	1318.96	1053.34	1391	1053.34	1395.59	1053.34	1014.81	1053.34	1404.61	1053.34	1318.96
1054.91	243.384	1054.91	527.97	1054.91	443.958	1054.91	791.914	1054.91	584.899	1054.91	946.843	1054.91	848.766	1054.91	1153.59	1054.91	1196.82	1054.91	1322.22	1054.91	1841.26	1054.91	1365.31	1054.91	1182.73	1054.91	1528.46	1054.91	1255.33	1054.91	1300.54	1054.91	1527.83	1054.91	1517.43	1054.91	1416.74	1054.91	1436.59	1054.91	1517.43	1054.91	1441.24	1054.91	1345.65	1054.91	1487.04	1054.91	1436.59
1056.49	250.998	1056.49	629.237	1056.49	743.119	1056.49	734.852	1056.49	632.213	1056.49	992.048	1056.49	1002.57	1056.49	1303.32	1056.49	1310.08	1056.49	1444.74	1056.49	2220.74	1056.49	1561.96	1056.49	1467.69	1056.49	1693.79	1056.49	1605.47	1056.49	1684.57	1056.49	1899.84	1056.49	1561.99	1056.49	1654.54	1056.49	1574.43	1056.49	1561.99	1056.49	1842.95	1056.49	1414.77	1056.49	1611.51	1056.49	1574.43
1058.06	313.645	1058.06	633.623	1058.06	850.397	1058.06	1177.87	1058.06	854.873	1058.06	1069.44	1058.06	1249.58	1058.06	1434.09	1058.06	1259.45	1058.06	1678.34	1058.06	2316.74	1058.06	1664.68	1058.06	1613.81	1058.06	1968.13	1058.06	1988.68	1058.06	1888.64	1058.06	2166.87	1058.06	1965.71	1058.06	2068.51	1058.06	1911.5	1058.06	1965.71	1058.06	1991.73	1058.06	1534.16	1058.06	1881.02	1058.06	1911.5
1059.63	507.33	1059.63	616.131	1059.63	991.795	1059.63	1212.96	1059.63	917.885	1059.63	1431.01	1059.63	1493.78	1059.63	1787.91	1059.63	1721.92	1059.63	1763.01	1059.63	2665.25	1059.63	2118.48	1059.63	1752.1	1059.63	2341.47	1059.63	2171.98	1059.63	2243.76	1059.63	2301.9	1059.63	2011.57	1059.63	2236.67	1059.63	2198.79	1059.63	2011.57	1059.63	2361.56	1059.63	2025.83	1059.63	2239.56	1059.63	2198.79
1061.21	555.056	1061.21	833.762	1061.21	1198.32	1061.21	1400.13	1061.21	1217.25	1061.21	1541.77	1061.21	1654.19	1061.21	1902.77	1061.21	2034.5	1061.21	2100.75	1061.21	3047.27	1061.21	2165.37	1061.21	2268.55	1061.21	2624.81	1061.21	2769.36	1061.21	2594.92	1061.21	2688.96	1061.21	2646.58	1061.21	2922	1061.21	2677.3	1061.21	2646.58	1061.21	2715.47	1061.21	2386.79	1061.21	2544.15	1061.21	2677.3
1062.78	505.828	1062.78	1058.52	1062.78	1342.97	1062.78	1579.39	1062.78	1523.98	1062.78	1747.72	1062.78	2017.79	1062.78	2253.68	1062.78	2413.19	1062.78	2642.57	1062.78	3346.8	1062.78	2813.34	1062.78	2649.16	1062.78	2990.16	1062.78	3095.82	1062.78	3112.13	1062.78	3265.03	1062.78	2953.75	1062.78	3099.51	1062.78	3006.05	1062.78	2953.75	1062.78	3204.44	1062.78	2757.04	1062.78	3101.78	1062.78	3006.05
1064.35	696.65	1064.35	1358.4	1064.35	1551.74	1064.35	2074.73	1064.35	1893.07	1064.35	2352.87	1064.35	2258.61	1064.35	2859.64	1064.35	2877.99	1064.35	2952.47	1064.35	3868.83	1064.35	3449.4	1064.35	3179.95	1064.35	3484.52	1064.35	3504.38	1064.35	3846.4	1064.35	3681.12	1064.35	3645.07	1064.35	3758.2	1064.35	3761.01	1064.35	3645.07	1064.35	4005.48	1064.35	3372.57	1064.35	3964.46	1064.35	3761.01
1065.92	669.524	1065.92	1822.42	1065.92	1907.65	1065.92	2300.15	1065.92	2140.52	1065.92	2766.2	1065.92	2725.62	1065.92	3333.65	1065.92	3301.9	1065.92	3525.44	1065.92	4726.36	1065.92	4220.54	1065.92	3889.91	1065.92	4074.89	1065.92	4083.02	1065.92	4426.71	1065.92	4446.23	1065.92	4445.55	1065.92	4516.07	1065.92	4487.21	1065.92	4445.55	1065.92	4749.59	1065.92	3967.4	1065.92	4566.19	1065.92	4487.21
1067.49	939.456	1067.49	1996.56	1067.49	2287.69	1067.49	2734.66	1067.49	2754.34	1067.49	3153.73	1067.49	3543.85	1067.49	3932.71	1067.49	4051.92	1067.49	4310.49	1067.49	5353.4	1067.49	4702.77	1067.49	4575.04	1067.49	5259.28	1067.49	4988.75	1067.49	5120.08	1067.49	5426.37	1067.49	5012.19	1067.49	5376.12	1067.49	5324.65	1067.49	5012.19	1067.49	5610.77	1067.49	4945.52	1067.49	5244.96	1067.49	5324.65
1069.06	1177.45	1069.06	2246.84	1069.06	2935.87	1069.06	3436.26	1069.06	3391.53	1069.06	3879.46	1069.06	4011.28	1069.06	4560.81	1069.06	4687.07	1069.06	5082.63	1069.06	6045.94	1069.06	5520.1	1069.06	5438.35	1069.06	5832.68	1069.06	5927.57	1069.06	6151.5	1069.06	6202.52	1069.06	6102.99	1069.06	6278.35	1069.06	6458.31	1069.06	6102.99	1069.06	6492.03	1069.06	5914.93	1069.06	6285.79	1069.06	6458.31
1070.63	1407.51	1070.63	2642.26	1070.63	3143.18	1070.63	3958.94	1070.63	3724.1	1070.63	4456.39	1070.63	4819.92	1070.63	5195.97	1070.63	5367.33	1070.63	5763.84	1070.63	7031.98	1070.63	6433.52	1070.63	6385.83	1070.63	6812.11	1070.63	6914.48	1070.63	7072.98	1070.63	7173.7	1070.63	7248.95	1070.63	7375.75	1070.63	7440.21	1070.63	7248.95	1070.63	7307.35	1070.63	7089.64	1070.63	7229.66	1070.63	7440.21
1072.2	1840.63	1072.2	3010.8	1072.2	3935.63	1072.2	4524.71	1072.2	4761.04	1072.2	5256.51	1072.2	5592.77	1072.2	6241.18	1072.2	6500.7	1072.2	6732.14	1072.2	8017.52	1072.2	7806.03	1072.2	7381.5	1072.2	8009.56	1072.2	8137.49	1072.2	8494.52	1072.2	8286.91	1072.2	8562.07	1072.2	8931.33	1072.2	8763.34	1072.2	8562.07	1072.2	8747.75	1072.2	8019.65	1072.2	8489.6	1072.2	8763.34
1073.77	2115.83	1073.77	3570.49	1073.77	4513.23	1073.77	5132.57	1073.77	5425.36	1073.77	5997.84	1073.77	6542.83	1073.77	6955.45	1073.77	7120.2	1073.77	7823.53	1073.77	8941.57	1073.77	8713.63	1073.77	8436.34	1073.77	9035.03	1073.77	9059.59	1073.77	9323.12	1073.77	9572.14	1073.77	9456.35	1073.77	9810.08	1073.77	9907.71	1073.77	9456.35	1073.77	9884.23	1073.77	9184.95	1073.77	9388.58	1073.77	9907.71
1075.33	2554.1	1075.33	4015.31	1075.33	5035.96	1075.33	5702.52	1075.33	5776.05	1075.33	6655.37	1075.33	7191.11	1075.33	7773.76	1075.33	8145.83	1075.33	8475	1075.33	9764.12	1075.33	9590.33	1075.33	9491.37	1075.33	9922.53	1075.33	9947.78	1075.33	10468.8	1075.33	10649.4	1075.33	10589.8	1075.33	11012	1075.33	10741.3	1075.33	10589.8	1075.33	11072.8	1075.33	10114.5	1075.33	10761.6	1075.33	10741.3
1076.9	2624.44	1076.9	4690.27	1076.9	5590.84	1076.9	6368.56	1076.9	6729.13	1076.9	7363.09	1076.9	7999.59	1076.9	8610.13	1076.9	8928.57	1076.9	9232.55	1076.9	10682.2	1076.9	10211.1	1076.9	10386.6	1076.9	10893.1	1076.9	10721.1	1076.9	11462.5	1076.9	11246.7	1076.9	11581.4	1076.9	11893.1	1076.9	11807.2	1076.9	11581.4	1076.9	11741.4	1076.9	10882.4	1076.9	11631.7	1076.9	11807.2
1078.47	2833.87	1078.47	4706.36	1078.47	5639.86	1078.47	6576.69	1078.47	7096.58	1078.47	7683.02	1078.47	7961.29	1078.47	8805.55	1078.47	9106.44	1078.47	9643.2	1078.47	11056.7	1078.47	10799	1078.47	10666	1078.47	11393.6	1078.47	11409.5	1078.47	11590.3	1078.47	12015	1078.47	11935.2	1078.47	12296.4	1078.47	12170.2	1078.47	11935.2	1078.47	12099.1	1078.47	11517.6	1078.47	11807.9	1078.47	12170.2
1080.03	2951.38	1080.03	4700.6	1080.03	5632.03	1080.03	6595.91	1080.03	7052.41	1080.03	7603.15	1080.03	8263.2	1080.03	9117.03	1080.03	9441.44	1080.03	9767.93	1080.03	11305.8	1080.03	10866	1080.03	10736.6	1080.03	11414.2	1080.03	11505.9	1080.03	11890.2	1080.03	12139.4	1080.03	12137.1	1080.03	12439.8	1080.03	12621.5	1080.03	12137.1	1080.03	12342.9	1080.03	11577.1	1080.03	12103.1	1080.03	12621.5
1081.6	2829.98	1081.6	4731.98	1081.6	5668.35	1081.6	6610.22	1081.6	7058.63	1081.6	7668.48	1081.6	8066.32	1081.6	8778.56	1081.6	8833.56	1081.6	9333.75	1081.6	10810.4	1081.6	10687.1	1081.6	10379.3	1081.6	11025.9	1081.6	11299.5	1081.6	11477.1	1081.6	11722.8	1081.6	11845.2	1081.6	12022.4	1081.6	12024.1	1081.6	11845.2	1081.6	12193.8	1081.6	11298.9	1081.6	11878.4	1081.6	12024.1
1083.16	2829.67	1083.16	4440.49	1083.16	5196.81	1083.16	6445.62	1083.16	6377.22	1083.16	7567	1083.16	7890.65	1083.16	8426.14	1083.16	8528.81	1083.16	9182.66	1083.16	10480.5	1083.16	9987.3	1083.16	9965.3	1083.16	10214.5	1083.16	10639.2	1083.16	10928.1	1083.16	11142.2	1083.16	11254.5	1083.16	11374.2	1083.16	11414.9	1083.16	11254.5	1083.16	11468.7	1083.16	10947	1083.16	11146.8	1083.16	11414.9
1084.73	2630.45	1084.73	4072.14	1084.73	5056.43	1084.73	5732.11	1084.73	6030.2	1084.73	6619.73	1084.73	7075.19	1084.73	7553.78	1084.73	7841.18	1084.73	8412.66	1084.73	9799.05	1084.73	9339.59	1084.73	9097.45	1084.73	9768.27	1084.73	9937.95	1084.73	10201.2	1084.73	10169.6	1084.73	10099.9	1084.73	10520.1	1084.73	10685.9	1084.73	10099.9	1084.73	10484.7	1084.73	10030.4	1084.73	10552.2	1084.73	10685.9
1086.29	2279.33	1086.29	3753.94	1086.29	4427.19	1086.29	5156.7	1086.29	5307.55	1086.29	5675.66	1086.29	6330.94	1086.29	6740.47	1086.29	7111.69	1086.29	7531.75	1086.29	8342.17	1086.29	7976.98	1086.29	8108.79	1086.29	8574.04	1086.29	8861.81	1086.29	9173.33	1086.29	8988.14	1086.29	9035.55	1086.29	9503.17	1086.29	9492.14	1086.29	9035.55	1086.29	9507.81	1086.29	8758.09	1086.29	9310.7	1086.29	9492.14
1087.85	1908.3	1087.85	3043.87	1087.85	3528.1	1087.85	4191.37	1087.85	4519.28	1087.85	5120.79	1087.85	5358.91	1087.85	5963.21	1087.85	6041.32	1087.85	6484.93	1087.85	7425.81	1087.85	7112.48	1087.85	6917.32	1087.85	7470.86	1087.85	7320.78	1087.85	7703.56	1087.85	7984.68	1087.85	7747.33	1087.85	8151.4	1087.85	8002.63	1087.85	7747.33	1087.85	8294.99	1087.85	7546.06	1087.85	7901.26	1087.85	8002.63
1089.42	1531.37	1089.42	2665.94	1089.42	3051.16	1089.42	3644.14	1089.42	3669.38	1089.42	4102.11	1089.42	4533.07	1089.42	5257.01	1089.42	5146.09	1089.42	5467.2	1089.42	6456.98	1089.42	6165.07	1089.42	5903.04	1089.42	6288.73	1089.42	6423.84	1089.42	6380.86	1089.42	6766.25	1089.42	6708.26	1089.42	6988.79	1089.42	6826.34	1089.42	6708.26	1089.42	7114.24	1089.42	6362.33	1089.42	6557.89	1089.42	6826.34
1090.98	1458.54	1090.98	2202.15	1090.98	2535.37	1090.98	3102.99	1090.98	3007.87	1090.98	3486.63	1090.98	3725.45	1090.98	4065.86	1090.98	4258.98	1090.98	4570.57	1090.98	5295.67	1090.98	4820.77	1090.98	4679.95	1090.98	5185.66	1090.98	5193.99	1090.98	5344.24	1090.98	5385.87	1090.98	5300.37	1090.98	5632.32	1090.98	5641.29	1090.98	5300.37	1090.98	5506.58	1090.98	5333.89	1090.98	5397.6	1090.98	5641.29
1092.54	995.824	1092.54	1715.49	1092.54	1958.73	1092.54	2421.94	1092.54	2263.72	1092.54	2756.34	1092.54	2883.03	1092.54	3444.77	1092.54	3409.01	1092.54	3543.02	1092.54	4373.9	1092.54	3861.57	1092.54	3862.05	1092.54	4261.64	1092.54	4087.25	1092.54	4427.7	1092.54	4475.52	1092.54	4393.64	1092.54	4480	1092.54	4465.46	1092.54	4393.64	1092.54	4521	1092.54	3822.74	1092.54	4356.38	1092.54	4465.46
1094.1	818.21	1094.1	1390.97	1094.1	1588.24	1094.1	2035.97	1094.1	1781.94	1094.1	2199.25	1094.1	2485.81	1094.1	2811.73	1094.1	2764.16	1094.1	2842.57	1094.1	3939.67	1094.1	3265.47	1094.1	2990.34	1094.1	3359.68	1094.1	3490.6	1094.1	3265.25	1094.1	3657.22	1094.1	3405.07	1094.1	3597.82	1094.1	3653.86	1094.1	3405.07	1094.1	3583.49	1094.1	3098.88	1094.1	3591.24	1094.1	3653.86
1095.66	704.706	1095.66	1121.59	1095.66	1282.9	1095.66	1514.1	1095.66	1328.53	1095.66	1666.34	1095.66	1851.79	1095.66	2188.74	1095.66	1996.45	1095.66	2302.21	1095.66	3136.98	1095.66	2653.48	1095.66	2439.82	1095.66	2693.79	1095.66	2696.05	1095.66	2819.87	1095.66	2744.97	1095.66	2750.67	1095.66	2859.78	1095.66	2802.48	1095.66	2750.67	1095.66	2965.07	1095.66	2337.3	1095.66	2851.17	1095.66	2802.48
1097.22	435.312	1097.22	696.337	1097.22	867.709	1097.22	1147.31	1097.22	872.491	1097.22	1223.63	1097.22	1376.98	1097.22	1542.8	1097.22	1518.87	1097.22	1941.93	1097.22	2650.85	1097.22	1907.58	1097.22	1895.5	1097.22	2025.96	1097.22	2102.6	1097.22	2160.58	1097.22	2200.75	1097.22	2029.43	1097.22	2419.87	1097.22	2150.33	1097.22	2029.43	1097.22	2211.73	1097.22	2037.01	1097.22	2247.18	1097.22	2150.33
1098.78	170.031	1098.78	513.219	1098.78	630.667	1098.78	823.61	1098.78	591.809	1098.78	949.097	1098.78	1060.36	1098.78	1254.91	1098.78	1214.42	1098.78	1318.75	1098.78	2138.27	1098.78	1417.79	1098.78	1327.36	1098.78	1700.2	1098.78	1539.24	1098.78	1744.37	1098.78	1692.59	1098.78	1616.35	1098.78	1668.09	1098.78	1596.39	1098.78	1616.35	1098.78	1785.46	1098.78	1514.99	1098.78	1604.26	1098.78	1596.39
1100.34	159.866	1100.34	410.232	1100.34	579.773	1100.34	754.996	1100.34	485.486	1100.34	727.75	1100.34	863.934	1100.34	1048.08	1100.34	960.097	1100.34	1149.67	1100.34	1812.25	1100.34	1326.1	1100.34	1099.41	1100.34	1202.52	1100.34	1401.98	1100.34	1291.25	1100.34	1522.47	1100.34	1309.43	1100.34	1413.43	1100.34	1278.67	1100.34	1309.43	1100.34	1607.28	1100.34	1159.25	1100.34	1272.43	1100.34	1278.67
1101.9	254.817	1101.9	258.374	1101.9	482.026	1101.9	719.467	1101.9	225.516	1101.9	639.583	1101.9	654.701	1101.9	1012.29	1101.9	803.906	1101.9	876.667	1101.9	1580.8	1101.9	1015.51	1101.9	941.646	1101.9	1117.9	1101.9	1064.81	1101.9	994.221	1101.9	1129.4	1101.9	847.668	1101.9	1102.9	1101.9	908.166	1101.9	847.668	1101.9	1030.18	1101.9	841.785	1101.9	1150.68	1101.9	908.166
1103.45	80.8868	1103.45	428.643	1103.45	402.426	1103.45	450.022	1103.45	146.897	1103.45	441.595	1103.45	541.658	1103.45	768.559	1103.45	607.845	1103.45	771.758	1103.45	1477.93	1103.45	807.018	1103.45	586.073	1103.45	824.367	1103.45	899.735	1103.45	882.277	1103.45	931.375	1103.45	790.065	1103.45	1018.47	1103.45	818.872	1103.45	790.065	1103.45	913.149	1103.45	614.589	1103.45	904.006	1103.45	818.872
1105.01	132.077	1105.01	266.038	1105.01	347.971	1105.01	366.661	1105.01	3.62397	1105.01	400.781	1105.01	443.802	1105.01	674.874	1105.01	626.914	1105.01	696.939	1105.01	1252.64	1105.01	681.629	1105.01	443.685	1105.01	719.911	1105.01	717.755	1105.01	678.423	1105.01	880.404	1105.01	545.619	1105.01	913.161	1105.01	617.786	1105.01	545.619	1105.01	688.202	1105.01	476.66	1105.01	685.418	1105.01	617.786
1106.57	22.388	1106.57	117.557	1106.57	318.66	1106.57	323.381	1106.57	23.6918	1106.57	152.138	1106.57	217.129	1106.57	497.236	1106.57	534.112	1106.57	518.208	1106.57	1012.94	1106.57	544.339	1106.57	350.483	1106.57	449.538	1106.57	711.867	1106.57	612.659	1106.57	670.483	1106.57	488.327	1106.57	594.953	1106.57	364.904	1106.57	488.327	1106.57	643.331	1106.57	316.993	1106.57	539.913	1106.57	364.904
1108.12	147.823	1108.12	211.196	1108.12	182.493	1108.12	354.181	1108.12	147.096	1108.12	267.663	1108.12	322.636	1108.12	405.646	1108.12	521.439	1108.12	488.566	1108.12	1069.85	1108.12	492.148	1108.12	378.466	1108.12	625.252	1108.12	588.07	1108.12	573.987	1108.12	652.614	1108.12	479.187	1108.12	595.844	1108.12	440.223	1108.12	479.187	1108.12	589.538	1108.12	328.585	1108.12	447.493	1108.12	440.223
1109.68	133.381	1109.68	244.955	1109.68	150.467	1109.68	318.061	1109.68	-65.1693	1109.68	258.352	1109.68	217.32	1109.68	458.102	1109.68	374.893	1109.68	206.011	1109.68	1043.36	1109.68	303.054	1109.68	249.63	1109.68	499.054	1109.68	429.364	1109.68	430.407	1109.68	515.797	1109.68	432.197	1109.68	587.828	1109.68	265.739	1109.68	432.197	1109.68	499.822	1109.68	418.43	1109.68	455.159	1109.68	265.739
1111.23	107.066	1111.23	259.829	1111.23	229.58	1111.23	251.018	1111.23	56.8907	1111.23	379.201	1111.23	273.177	1111.23	385.603	1111.23	254.474	1111.23	281.543	1111.23	947.486	1111.23	434.058	1111.23	212.977	1111.23	419.947	1111.23	423.748	1111.23	482.922	1111.23	497.035	1111.23	371.357	1111.23	588.9	1111.23	245.448	1111.23	371.357	1111.23	538.181	1111.23	241.525	1111.23	363.911	1111.23	245.448
1112.79	122.878	1112.79	142.817	1112.79	50.8319	1112.79	269.05	1112.79	1.27	1112.79	115.207	1112.79	156.204	1112.79	260.148	1112.79	201.181	1112.79	185.161	1112.79	937.239	1112.79	297.158	1112.79	95.5025	1112.79	300.936	1112.79	361.219	1112.79	371.531	1112.79	343.327	1112.79	100.662	1112.79	330.053	1112.79	213.346	1112.79	100.662	1112.79	290.615	1112.79	192.865	1112.79	370.751	1112.79	213.346
1114.34	95.8172	1114.34	208.916	1114.34	213.22	1114.34	296.157	1114.34	-81.0376	1114.34	250.364	1114.34	17.3953	1114.34	482.737	1114.34	323.012	1114.34	336.863	1114.34	872.629	1114.34	279.353	1114.34	77.2062	1114.34	363.022	1114.34	401.778	1114.34	352.235	1114.34	463.675	1114.34	246.112	1114.34	436.282	1114.34	251.428	1114.34	246.112	1114.34	326.123	1114.34	28.4441	1114.34	297.678	1114.34	251.428
1115.89	-78.1143	1115.89	205.123	1115.89	221.742	1115.89	323.335	1115.89	-143.039	1115.89	79.6681	1115.89	174.748	1115.89	279.367	1115.89	136.968	1115.89	229.649	1115.89	776.663	1115.89	121.641	1115.89	107.086	1115.89	387.208	1115.89	319.422	1115.89	316.036	1115.89	331.079	1115.89	233.703	1115.89	377.579	1115.89	265.69	1115.89	233.703	1115.89	274.704	1115.89	119.258	1115.89	315.694	1115.89	265.69
1117.44	150.084	1117.44	157.434	1117.44	229.397	1117.44	145.584	1117.44	-13.74	1117.44	130.115	1117.44	9.25787	1117.44	438.038	1117.44	260.046	1117.44	238.518	1117.44	801.353	1117.44	320.022	1117.44	108.139	1117.44	370.499	1117.44	323.151	1117.44	249.934	1117.44	317.54	1117.44	183.432	1117.44	346.939	1117.44	164.127	1117.44	183.432	1117.44	343.358	1117.44	120.301	1117.44	219.8	1117.44	164.127
1119	-35.5866	1119	121.847	1119	188.181	1119	81.9008	1119	-83.1487	1119	-10.3004	1119	-87.0802	1119	261.748	1119	75.2459	1119	201.468	1119	642.709	1119	207.495	1119	36.3649	1119	147.896	1119	323.962	1119	124.93	1119	237.06	1119	107.298	1119	135.354	1119	118.734	1119	107.298	1119	150.082	1119	-90.433	1119	109.997	1119	118.734
1120.55	-107.126	1120.55	173.357	1120.55	-85.9073	1120.55	226.283	1120.55	-111.272	1120.55	50.4169	1120.55	84.7294	1120.55	273.496	1120.55	23.5655	1120.55	186.497	1120.55	588.743	1120.55	166.057	1120.55	69.7598	1120.55	165.402	1120.55	316.854	1120.55	134.024	1120.55	236.638	1120.55	75.2978	1120.55	213.818	1120.55	-4.49393	1120.55	75.2978	1120.55	249.877	1120.55	13.0507	1120.55	158.284	1120.55	-4.49393
1122.1	32.4671	1122.1	-34.0387	1122.1	12.1295	1122.1	82.7297	1122.1	-138.118	1122.1	-11.7386	1122.1	-44.3183	1122.1	216.281	1122.1	-74.9963	1122.1	59.6055	1122.1	435.464	1122.1	26.7078	1122.1	-100.678	1122.1	189.022	1122.1	193.825	1122.1	108.219	1122.1	252.275	1122.1	92.4277	1122.1	278.323	1122.1	140.438	1122.1	92.4277	1122.1	40.7405	1122.1	-12.2543	1122.1	25.6626	1122.1	140.438
1123.65	101.193	1123.65	81.6563	1123.65	169.288	1123.65	333.237	1123.65	-99.6947	1123.65	54.2279	1123.65	-49.2284	1123.65	260.1	1123.65	62.5589	1123.65	208.791	1123.65	555.885	1123.65	115.445	1123.65	8.04845	1123.65	79.7566	1123.65	338.875	1123.65	147.513	1123.65	119.974	1123.65	46.6848	1123.65	228.862	1123.65	87.5238	1123.65	46.6848	1123.65	127.672	1123.65	118.646	1123.65	222.134	1123.65	87.5238
1125.2	84.0518	1125.2	126.438	1125.2	11.567	1125.2	231.804	1125.2	-115.01	1125.2	136.31	1125.2	41.9939	1125.2	159.953	1125.2	68.2295	1125.2	240.051	1125.2	635.019	1125.2	189.268	1125.2	75.9369	1125.2	36.6106	1125.2	199	1125.2	138.908	1125.2	288.733	1125.2	59.0661	1125.2	210.428	1125.2	32.7582	1125.2	59.0661	1125.2	159.669	1125.2	108.744	1125.2	128.698	1125.2	32.7582
1126.75	237.044	1126.75	33.3021	1126.75	231.962	1126.75	343.427	1126.75	12.9269	1126.75	65.5034	1126.75	108.343	1126.75	152.837	1126.75	142.014	1126.75	153.386	1126.75	652.876	1126.75	157.174	1126.75	82.9845	1126.75	177.586	1126.75	270.199	1126.75	199.404	1126.75	199.554	1126.75	116.568	1126.75	252.013	1126.75	148.135	1126.75	116.568	1126.75	199.731	1126.75	93.0341	1126.75	211.355	1126.75	148.135
1128.29	73.1709	1128.29	107.245	1128.29	102.47	1128.29	224.104	1128.29	0.1075	1128.29	72.8006	1128.29	291.814	1128.29	292.751	1128.29	-12.0905	1128.29	256.793	1128.29	768.47	1128.29	228.161	1128.29	94.1882	1128.29	214.687	1128.29	143.469	1128.29	156.003	1128.29	195.438	1128.29	170.187	1128.29	216.608	1128.29	150.648	1128.29	170.187	1128.29	189.857	1128.29	212.509	1128.29	199.106	1128.29	150.648
1129.84	28.4316	1129.84	117.261	1129.84	124.089	1129.84	283.831	1129.84	62.5225	1129.84	257.196	1129.84	195.4	1129.84	305.694	1129.84	169.915	1129.84	256.269	1129.84	569.814	1129.84	329.228	1129.84	213.545	1129.84	187.916	1129.84	291.81	1129.84	117.704	1129.84	306.385	1129.84	179.92	1129.84	346.206	1129.84	298.292	1129.84	179.92	1129.84	294.044	1129.84	189.161	1129.84	231.951	1129.84	298.292
1131.39	206.827	1131.39	53.3477	1131.39	254.815	1131.39	197.607	1131.39	63.1622	1131.39	167.683	1131.39	205.096	1131.39	395.662	1131.39	299.029	1131.39	199.815	1131.39	658.921	1131.39	336.372	1131.39	166.052	1131.39	372.277	1131.39	462.218	1131.39	345.508	1131.39	417.396	1131.39	204.763	1131.39	483.799	1131.39	171.059	1131.39	204.763	1131.39	296.292	1131.39	295.983	1131.39	162.891	1131.39	171.059
1132.94	52.3561	1132.94	282.499	1132.94	250.644	1132.94	427.429	1132.94	188.017	1132.94	204.254	1132.94	367.896	1132.94	406.656	1132.94	208.248	1132.94	422.427	1132.94	706.805	1132.94	311.592	1132.94	318.705	1132.94	376.772	1132.94	465.692	1132.94	464.416	1132.94	410.472	1132.94	461.712	1132.94	597.378	1132.94	314.943	1132.94	461.712	1132.94	459.598	1132.94	413.967	1132.94	324.927	1132.94	314.943
1134.48	105.02	1134.48	255.71	1134.48	270.573	1134.48	279.293	1134.48	222.077	1134.48	248.904	1134.48	272.792	1134.48	501.671	1134.48	577.571	1134.48	566.103	1134.48	899.48	1134.48	426.886	1134.48	339.501	1134.48	315.404	1134.48	459.228	1134.48	588.428	1134.48	559.613	1134.48	492.763	1134.48	723.933	1134.48	581.937	1134.48	492.763	1134.48	601.961	1134.48	523.106	1134.48	697.057	1134.48	581.937
1136.03	170.818	1136.03	381.977	1136.03	312.597	1136.03	323.196	1136.03	189.33	1136.03	360.624	1136.03	400.78	1136.03	386.707	1136.03	514.994	1136.03	538.842	1136.03	940.961	1136.03	471.25	1136.03	609.437	1136.03	566.177	1136.03	617.825	1136.03	619.544	1136.03	720.82	1136.03	674.912	1136.03	889.457	1136.03	519.034	1136.03	674.912	1136.03	597.38	1136.03	655.391	1136.03	672.284	1136.03	519.034
1137.57	106.75	1137.57	409.294	1137.57	416.714	1137.57	526.135	1137.57	470.768	1137.57	531.409	1137.57	370.851	1137.57	702.762	1137.57	588.517	1137.57	687.64	1137.57	992.261	1137.57	812.683	1137.57	694.509	1137.57	718.094	1137.57	780.48	1137.57	702.765	1137.57	850.093	1137.57	663.155	1137.57	844.941	1137.57	632.226	1137.57	663.155	1137.57	803.852	1137.57	813.813	1137.57	714.607	1137.57	632.226
1139.12	225.815	1139.12	365.655	1139.12	314.919	1139.12	588.106	1139.12	319.378	1139.12	490.25	1139.12	596	1139.12	776.832	1139.12	674.136	1139.12	765.497	1139.12	939.397	1139.12	754.182	1139.12	508.712	1139.12	688.158	1139.12	812.191	1139.12	910.091	1139.12	855.434	1139.12	890.487	1139.12	1118.37	1139.12	862.507	1139.12	890.487	1139.12	838.375	1139.12	806.365	1139.12	894.026	1139.12	862.507
1140.66	323.014	1140.66	387.057	1140.66	281.209	1140.66	614.108	1140.66	282.15	1140.66	444.139	1140.66	543.219	1140.66	578.917	1140.66	699.849	1140.66	672.409	1140.66	974.383	1140.66	794.745	1140.66	634.044	1140.66	792.373	1140.66	856.955	1140.66	826.523	1140.66	933.843	1140.66	827.904	1140.66	1029.75	1140.66	719.869	1140.66	827.904	1140.66	883.948	1140.66	826.038	1140.66	842.542	1140.66	719.869
1142.2	211.346	1142.2	328.492	1142.2	440.577	1142.2	631.135	1142.2	412.071	1142.2	523.069	1142.2	597.501	1142.2	720.013	1142.2	632.652	1142.2	704.374	1142.2	938.236	1142.2	793.368	1142.2	643.499	1142.2	763.741	1142.2	985.769	1142.2	800.061	1142.2	941.319	1142.2	820.401	1142.2	924.053	1142.2	849.303	1142.2	820.401	1142.2	996.568	1142.2	869.822	1142.2	822.154	1142.2	849.303
1143.75	121.81	1143.75	216.956	1143.75	471.021	1143.75	560.184	1143.75	451.13	1143.75	521.032	1143.75	515.838	1143.75	835.119	1143.75	533.544	1143.75	698.389	1143.75	938.971	1143.75	907.05	1143.75	689.074	1143.75	738.266	1143.75	931.63	1143.75	696.704	1143.75	793.865	1143.75	703.974	1143.75	903.279	1143.75	875.802	1143.75	703.974	1143.75	783.233	1143.75	730.708	1143.75	667.864	1143.75	875.802
1145.29	200.406	1145.29	208.442	1145.29	245.536	1145.29	526.253	1145.29	317.314	1145.29	510.02	1145.29	418.223	1145.29	432.232	1145.29	486.522	1145.29	534.452	1145.29	632.605	1145.29	737.788	1145.29	501.765	1145.29	621.951	1145.29	690.535	1145.29	550.454	1145.29	707.48	1145.29	604.617	1145.29	780.416	1145.29	614.357	1145.29	604.617	1145.29	691.941	1145.29	569.687	1145.29	604.671	1145.29	614.357
1146.83	412.133	1146.83	313.945	1146.83	198.117	1146.83	321.336	1146.83	161.611	1146.83	294.024	1146.83	253.649	1146.83	381.349	1146.83	219.582	1146.83	415.561	1146.83	538.156	1146.83	443.578	1146.83	339.566	1146.83	477.799	1146.83	468.482	1146.83	455.31	1146.83	482.165	1146.83	419.326	1146.83	624.453	1146.83	547.961	1146.83	419.326	1146.83	468.69	1146.83	520.749	1146.83	505.575	1146.83	547.961
1148.37	151.99	1148.37	112.458	1148.37	300.758	1148.37	264.43	1148.37	259.008	1148.37	286.035	1148.37	229.107	1148.37	359.468	1148.37	270.721	1148.37	237.712	1148.37	427.64	1148.37	303.418	1148.37	427.473	1148.37	429.814	1148.37	389.467	1148.37	392.273	1148.37	346.92	1148.37	427.095	1148.37	622.381	1148.37	447.604	1148.37	427.095	1148.37	493.478	1148.37	459.884	1148.37	324.577	1148.37	447.604
1149.91	31.9757	1149.91	151.975	1149.91	105.456	1149.91	223.531	1149.91	287.492	1149.91	138.045	1149.91	304.589	1149.91	292.586	1149.91	140.936	1149.91	265.902	1149.91	356.074	1149.91	254.305	1149.91	171.481	1149.91	217.999	1149.91	284.487	1149.91	360.342	1149.91	268.747	1149.91	211.92	1149.91	445.189	1149.91	221.278	1149.91	211.92	1149.91	236.301	1149.91	230.082	1149.91	300.675	1149.91	221.278
1151.45	13.0899	1151.45	230.491	1151.45	98.2052	1151.45	96.6358	1151.45	84.0494	1151.45	95.0454	1151.45	162.088	1151.45	96.7017	1151.45	-26.775	1151.45	69.1292	1151.45	121.477	1151.45	112.235	1151.45	38.5863	1151.45	34.3575	1151.45	74.5394	1151.45	193.518	1151.45	214.644	1151.45	27.7943	1151.45	186.866	1151.45	132.973	1151.45	27.7943	1151.45	117.159	1151.45	113.333	1151.45	19.8716	1151.45	132.973
1152.99	-46.6689	1152.99	234.997	1152.99	-1.05361e-05	1152.99	344.739	1152.99	107.666	1152.99	166.026	1152.99	102.594	1152.99	242.811	1152.99	99.5833	1152.99	174.39	1152.99	304.867	1152.99	126.205	1152.99	54.7827	1152.99	143.892	1152.99	262.62	1152.99	165.801	1152.99	213.614	1152.99	88.7129	1152.99	367.401	1152.99	161.681	1152.99	88.7129	1152.99	173.047	1152.99	28.6264	1152.99	285.165	1152.99	161.681
1154.53	133.698	1154.53	166.488	1154.53	170.522	1154.53	256.837	1154.53	127.329	1154.53	95.9775	1154.53	101.098	1154.53	187.911	1154.53	1.00801	1154.53	126.681	1154.53	201.263	1154.53	54.212	1154.53	61.0654	1154.53	69.6074	1154.53	122.726	1154.53	86.1907	1154.53	141.655	1154.53	-42.3298	1154.53	241.783	1154.53	192.392	1154.53	-42.3298	1154.53	100.965	1154.53	192.951	1154.53	192.556	1154.53	192.392
1156.07	53.1902	1156.07	18.9561	1156.07	120.037	1156.07	104.926	1156.07	176.023	1156.07	47.8907	1156.07	-17.407	1156.07	3.95381e-05	1156.07	73.4955	1156.07	-7.34767e-06	1156.07	63.6831	1156.07	10.2527	1156.07	17.4291	1156.07	45.5056	1156.07	7.85406	1156.07	99.6871	1156.07	37.7692	1156.07	-2.33958	1156.07	1.38378e-05	1156.07	-6.90392	1156.07	-2.33958	1156.07	41.9076	1156.07	52.2953	1156.07	-9.9565	1156.07	-6.90392
1157.61	76.8053	1157.61	279.395	1157.61	126.544	1157.61	-1.49198e-05	1157.61	89.7334	1157.61	90.7556	1157.61	35.0688	1157.61	136.942	1157.61	4.04216	1157.61	253.845	1157.61	101.147	1157.61	109.323	1157.61	-26.1316	1157.61	106.591	1157.61	-5.88328e-06	1157.61	33.2903	1157.61	91.9564	1157.61	58.6775	1157.61	215.102	1157.61	74.7842	1157.61	58.6775	1157.61	78.874	1157.61	90.6489	1157.61	21.6283	1157.61	74.7842
1159.14	101.542	1159.14	298.798	1159.14	22.0424	1159.14	183.719	1159.14	98.4455	1159.14	75.5623	1159.14	-3.48345	1159.14	158.874	1159.14	13.6443	1159.14	70.7254	1159.14	51.6744	1159.14	57.4207	1159.14	40.3777	1159.14	51.8658	1159.14	10.563	1159.14	-7.73475e-06	1159.14	159.217	1159.14	7.71563	1159.14	84.1283	1159.14	32.4461	1159.14	7.71563	1159.14	190.861	1159.14	3.09451e-05	1159.14	94.3099	1159.14	32.4461
1160.68	128.4	1160.68	147.156	1160.68	197.53	1160.68	150.385	1160.68	-24.8561	1160.68	119.301	1160.68	-16.0732	1160.68	309.795	1160.68	13.2982	1160.68	195.64	1160.68	141.285	1160.68	39.5408	1160.68	11.9514	1160.68	138.334	1160.68	34.1326	1160.68	123.009	1160.68	130.551	1160.68	131.768	1160.68	239.08	1160.68	41.0716	1160.68	131.768	1160.68	75.8652	1160.68	103.666	1160.68	-6.91184	1160.68	41.0716
1162.22	-16.6239	1162.22	131.463	1162.22	130.006	1162.22	293.996	1162.22	217.813	1162.22	80.9601	1162.22	97.2901	1162.22	136.704	1162.22	-9.28994e-06	1162.22	31.5876	1162.22	-4.57065e-05	1162.22	16.68	1162.22	21.5837	1162.22	-1.66465e-06	1162.22	99.7084	1162.22	76.082	1162.22	79.9597	1162.22	172.83	1162.22	238.958	1162.22	67.6504	1162.22	172.83	1162.22	187.884	1162.22	101.278	1162.22	21.9628	1162.22	67.6504
1163.75	132.469	1163.75	160.712	1163.75	201.47	1163.75	152.554	1163.75	226.437	1163.75	191.53	1163.75	82.5967	1163.75	177.6	1163.75	91.2945	1163.75	139.568	1163.75	152.196	1163.75	193.834	1163.75	53.2685	1163.75	70.7204	1163.75	194.29	1163.75	79.2158	1163.75	77.4425	1163.75	214.893	1163.75	92.7614	1163.75	49.1719	1163.75	214.893	1163.75	94.9153	1163.75	191.835	1163.75	92.9335	1163.75	49.1719
1165.29	153.678	1165.29	10.8931	1165.29	89.9195	1165.29	135.057	1165.29	-7.56094e-06	1165.29	7.31607e-05	1165.29	11.8367	1165.29	163.483	1165.29	38.6436	1165.29	76.581	1165.29	1.52937	1165.29	3.37036e-05	1165.29	-1.66341e-05	1165.29	44.5582	1165.29	61.8758	1165.29	55.4058	1165.29	-3.67122e-06	1165.29	18.9522	1165.29	199.492	1165.29	75.6254	1165.29	18.9522	1165.29	119.955	1165.29	53.3364	1165.29	-2.61457e-06	1165.29	75.6254
1166.82	4.35254e-06	1166.82	4.00373e-05	1166.82	168.355	1166.82	60.5055	1166.82	148.765	1166.82	63.7278	1166.82	-2.22051e-06	1166.82	124.351	1166.82	80.0444	1166.82	136.625	1166.82	64.9995	1166.82	61.4697	1166.82	14.1442	1166.82	91.5098	1166.82	94.4662	1166.82	59.6479	1166.82	112.504	1166.82	-8.9244e-07	1166.82	236.149	1166.82	-7.32047e-05	1166.82	-8.9244e-07	1166.82	8.83127e-06	1166.82	96.7819	1166.82	54.6125	1166.82	-7.32047e-05
1168.36	281.768	1168.36	261.614	1168.36	57.7739	1168.36	336.9	1168.36	218.445	1168.36	65.463	1168.36	206.312	1168.36	144.204	1168.36	165.494	1168.36	156.7	1168.36	66.6072	1168.36	148.97	1168.36	172.356	1168.36	196.572	1168.36	208.06	1168.36	182.938	1168.36	321.062	1168.36	79.251	1168.36	354.735	1168.36	190.976	1168.36	79.251	1168.36	226.656	1168.36	198.171	1168.36	154.263	1168.36	190.976
1169.89	66.6353	1169.89	147.206	1169.89	126.176	1169.89	180.241	1169.89	188.04	1169.89	203.205	1169.89	183.63	1169.89	214.041	1169.89	92.99	1169.89	260.804	1169.89	156.353	1169.89	143.499	1169.89	91.6297	1169.89	214.74	1169.89	261.657	1169.89	178.271	1169.89	239.673	1169.89	149.49	1169.89	296.249	1169.89	156.942	1169.89	149.49	1169.89	131.315	1169.89	156.503	1169.89	248.946	1169.89	156.942
1171.42	205.6	1171.42	281.773	1171.42	244.561	1171.42	309.528	1171.42	396.55	1171.42	331.951	1171.42	338.951	1171.42	360.861	1171.42	274.529	1171.42	271.938	1171.42	215.236	1171.42	228.055	1171.42	221.962	1171.42	318.011	1171.42	256.257	1171.42	286.643	1171.42	306.334	1171.42	265.717	1171.42	390.692	1171.42	365.897	1171.42	265.717	1171.42	356.976	1171.42	380.779	1171.42	270.657	1171.42	365.897
1172.96	213.658	1172.96	369.314	1172.96	347.926	1172.96	309.762	1172.96	286.973	1172.96	273.703	1172.96	287.274	1172.96	324.662	1172.96	192.108	1172.96	139.1	1172.96	197.257	1172.96	321.636	1172.96	356.35	1172.96	256.381	1172.96	365.858	1172.96	229.048	1172.96	371.044	1172.96	276.933	1172.96	424.066	1172.96	257.835	1172.96	276.933	1172.96	280.639	1172.96	348.997	1172.96	349.39	1172.96	257.835
1174.49	262.806	1174.49	358.828	1174.49	384.271	1174.49	430.942	1174.49	335.31	1174.49	423.457	1174.49	249.595	1174.49	454.445	1174.49	245.724	1174.49	368.289	1174.49	244.416	1174.49	424.239	1174.49	521.786	1174.49	481.845	1174.49	354.461	1174.49	397.483	1174.49	425.8	1174.49	380.136	1174.49	333.37	1174.49	292.755	1174.49	380.136	1174.49	373.304	1174.49	359.157	1174.49	358.14	1174.49	292.755
1176.02	141.041	1176.02	289.312	1176.02	225.595	1176.02	467.069	1176.02	319.559	1176.02	322.213	1176.02	256.914	1176.02	519.208	1176.02	390.373	1176.02	385.505	1176.02	375.712	1176.02	250.863	1176.02	374.269	1176.02	439.4	1176.02	481.064	1176.02	408.943	1176.02	476.6	1176.02	331.327	1176.02	680.607	1176.02	483.651	1176.02	331.327	1176.02	372.97	1176.02	357.259	1176.02	447.902	1176.02	483.651
1177.55	266.358	1177.55	512.765	1177.55	384.897	1177.55	501.142	1177.55	605.721	1177.55	243.971	1177.55	525.226	1177.55	607.951	1177.55	345.054	1177.55	462.747	1177.55	420.144	1177.55	509.506	1177.55	410.792	1177.55	616.04	1177.55	487.666	1177.55	643.421	1177.55	570.442	1177.55	399.505	1177.55	694.777	1177.55	628.521	1177.55	399.505	1177.55	562.637	1177.55	567.303	1177.55	455.67	1177.55	628.521
1179.08	394.754	1179.08	470.185	1179.08	407.175	1179.08	437.163	1179.08	386.795	1179.08	437.729	1179.08	632.53	1179.08	634.671	1179.08	486.761	1179.08	633.013	1179.08	460.713	1179.08	549.164	1179.08	546.351	1179.08	738.762	1179.08	624.268	1179.08	584.914	1179.08	663.323	1179.08	580.671	1179.08	637.881	1179.08	666.361	1179.08	580.671	1179.08	627.306	1179.08	618.289	1179.08	732.438	1179.08	666.361
1180.61	361.225	1180.61	616.57	1180.61	428.429	1180.61	549.132	1180.61	544.782	1180.61	615.485	1180.61	677.824	1180.61	699.369	1180.61	469.493	1180.61	597.303	1180.61	550.418	1180.61	610.837	1180.61	583.941	1180.61	670.562	1180.61	799.868	1180.61	717.416	1180.61	817.241	1180.61	696.826	1180.61	809.921	1180.61	783.167	1180.61	696.826	1180.61	734.975	1180.61	679.217	1180.61	772.2	1180.61	783.167
1182.14	371.766	1182.14	430.92	1182.14	559.658	1182.14	482.049	1182.14	653.68	1182.14	604.239	1182.14	588.105	1182.14	722.044	1182.14	589.244	1182.14	734.616	1182.14	676.257	1182.14	835.522	1182.14	741.557	1182.14	791.433	1182.14	873.466	1182.14	898.922	1182.14	771.195	1182.14	714.968	1182.14	955.897	1182.14	818.936	1182.14	714.968	1182.14	783.645	1182.14	748.087	1182.14	829.951	1182.14	818.936
1183.67	446.374	1183.67	613.231	1183.67	611.86	1183.67	791.915	1183.67	779.491	1183.67	767.99	1183.67	726.37	1183.67	815.693	1183.67	876.013	1183.67	824.95	1183.67	819.23	1183.67	876.216	1183.67	895.195	1183.67	1085.37	1183.67	1026.06	1183.67	953.426	1183.67	1073.18	1183.67	992.097	1183.67	1176.81	1183.67	1074.66	1183.67	992.097	1183.67	1001.32	1183.67	1008.9	1183.67	1066.68	1183.67	1074.66
1185.19	504.044	1185.19	770.502	1185.19	539.035	1185.19	771.729	1185.19	740.213	1185.19	627.737	1185.19	842.618	1185.19	900.317	1185.19	999.796	1185.19	820.306	1185.19	976.335	1185.19	1067.92	1185.19	982.849	1185.19	1088.37	1185.19	959.652	1185.19	1203.92	1185.19	1241.2	1185.19	1111.22	1185.19	1225.67	1185.19	1160.35	1185.19	1111.22	1185.19	1213.99	1185.19	1093.65	1185.19	1163.39	1185.19	1160.35
1186.72	593.772	1186.72	645.731	1186.72	712.181	1186.72	620.493	1186.72	734.847	1186.72	936.477	1186.72	838.845	1186.72	1082.91	1186.72	1025.59	1186.72	1044.68	1186.72	1020.57	1186.72	1109.62	1186.72	1132.51	1186.72	1096.43	1186.72	1122.24	1186.72	1075.41	1186.72	1117.24	1186.72	1128.32	1186.72	1231.46	1186.72	1235.98	1186.72	1128.32	1186.72	1227.66	1186.72	1319.35	1186.72	1111.07	1186.72	1235.98
1188.25	436.553	1188.25	538.917	1188.25	725.298	1188.25	861.207	1188.25	777.393	1188.25	839.211	1188.25	722.049	1188.25	922.484	1188.25	921.387	1188.25	853.076	1188.25	959.938	1188.25	968.331	1188.25	981.186	1188.25	1197.54	1188.25	1126.82	1188.25	1245.87	1188.25	1187.31	1188.25	1000.42	1188.25	1158.2	1188.25	1222.56	1188.25	1000.42	1188.25	1123.33	1188.25	1125.98	1188.25	1221.72	1188.25	1222.56
1189.77	311.382	1189.77	527.058	1189.77	588.384	1189.77	549.871	1189.77	639.852	1189.77	792.937	1189.77	866.227	1189.77	822.026	1189.77	859.188	1189.77	899.488	1189.77	987.433	1189.77	903.039	1189.77	1029.86	1189.77	870.703	1189.77	979.396	1189.77	1078.31	1189.77	1005.39	1189.77	889.497	1189.77	1056.88	1189.77	1062.09	1189.77	889.497	1189.77	961.997	1189.77	1111.56	1189.77	956.316	1189.77	1062.09
1191.3	315.255	1191.3	278.152	1191.3	393.439	1191.3	277.486	1191.3	499.223	1191.3	501.654	1191.3	496.378	1191.3	546.537	1191.3	573.987	1191.3	545.917	1191.3	428.054	1191.3	582.744	1191.3	657.524	1191.3	811.904	1191.3	673.965	1191.3	751.722	1191.3	822.501	1191.3	701.568	1191.3	871.505	1191.3	832.556	1191.3	701.568	1191.3	752.667	1191.3	612.083	1191.3	662.866	1191.3	832.556
1192.82	307.167	1192.82	407.197	1192.82	261.461	1192.82	355.053	1192.82	442.507	1192.82	445.36	1192.82	507.497	1192.82	506.018	1192.82	613.782	1192.82	495.361	1192.82	464.8	1192.82	518.443	1192.82	483.181	1192.82	665.141	1192.82	575.526	1192.82	567.096	1192.82	626.625	1192.82	619.628	1192.82	596.079	1192.82	554.958	1192.82	619.628	1192.82	618.335	1192.82	583.548	1192.82	589.359	1192.82	554.958
1194.35	298.113	1194.35	272.192	1194.35	388.45	1194.35	256.572	1194.35	185.705	1194.35	294.054	1194.35	360.583	1194.35	409.466	1194.35	260.567	1194.35	293.82	1194.35	156.669	1194.35	264.135	1194.35	271.821	1194.35	439.408	1194.35	408.079	1194.35	338.426	1194.35	401.762	1194.35	231.677	1194.35	351.601	1194.35	438.292	1194.35	231.677	1194.35	366.002	1194.35	366.956	1194.35	435.789	1194.35	438.292
1195.87	309.087	1195.87	343.135	1195.87	227.405	1195.87	232.044	1195.87	241.816	1195.87	171.735	1195.87	254.633	1195.87	362.882	1195.87	371.339	1195.87	208.292	1195.87	122.658	1195.87	307.816	1195.87	380.439	1195.87	333.701	1195.87	248.623	1195.87	265.708	1195.87	317.909	1195.87	253.715	1195.87	377.075	1195.87	225.554	1195.87	253.715	1195.87	194.668	1195.87	299.307	1195.87	223.149	1195.87	225.554
1197.4	202.085	1197.4	143.023	1197.4	227.324	1197.4	21.4703	1197.4	115.842	1197.4	116.402	1197.4	181.644	1197.4	215.264	1197.4	186.094	1197.4	151.776	1197.4	5.76585	1197.4	116.483	1197.4	213.03	1197.4	219.012	1197.4	126.158	1197.4	189.934	1197.4	109.063	1197.4	121.742	1197.4	158.502	1197.4	107.74	1197.4	121.742	1197.4	101.333	1197.4	161.602	1197.4	122.431	1197.4	107.74
1198.92	164.101	1198.92	379.856	1198.92	95.2064	1198.92	178.851	1198.92	295.783	1198.92	223.054	1198.92	236.613	1198.92	321.611	1198.92	289.827	1198.92	238.271	1198.92	111.99	1198.92	211.135	1198.92	212.588	1198.92	258.336	1198.92	218.682	1198.92	161.098	1198.92	235.222	1198.92	68.7593	1198.92	214.884	1198.92	192.846	1198.92	68.7593	1198.92	146.996	1198.92	158.841	1198.92	287.628	1198.92	192.846
1200.44	159.13	1200.44	100.631	1200.44	36.0516	1200.44	223.186	1200.44	29.6391	1200.44	-4.31153	1200.44	205.538	1200.44	110.922	1200.44	141.535	1200.44	90.7759	1200.44	-41.6726	1200.44	169.767	1200.44	166.106	1200.44	130.668	1200.44	155.194	1200.44	116.193	1200.44	162.381	1200.44	18.7666	1200.44	58.2219	1200.44	133.868	1200.44	18.7666	1200.44	12.6562	1200.44	-42.9744	1200.44	112.733	1200.44	133.868
1201.96	129.165	1201.96	135.346	1201.96	-87.1416	1201.96	126.478	1201.96	120.412	1201.96	100.305	1201.96	95.4162	1201.96	74.1949	1201.96	89.2126	1201.96	144.289	1201.96	-88.2241	1201.96	97.3778	1201.96	102.579	1201.96	-3.76045e-05	1201.96	81.6942	1201.96	76.2135	1201.96	105.538	1201.96	-71.2356	1201.96	84.5193	1201.96	140.801	1201.96	-71.2356	1201.96	21.3147	1201.96	108.156	1201.96	112.738	1201.96	140.801
1203.48	176.203	1203.48	1.30956e-06	1203.48	35.626	1203.48	69.7271	1203.48	187.103	1203.48	0.90215	1203.48	72.244	1203.48	155.43	1203.48	183.856	1203.48	161.81	1203.48	5.33264	1203.48	148.964	1203.48	4.10946e-05	1203.48	195.807	1203.48	37.1814	1203.48	159.151	1203.48	14.6901	1203.48	39.753	1203.48	41.7779	1203.48	6.64266	1203.48	39.753	1203.48	30.9707	1203.48	31.2315	1203.48	86.6363	1203.48	6.64266
1205.01	300.235	1205.01	202.911	1205.01	-11.6467	1205.01	35.9338	1205.01	99.7113	1205.01	175.478	1205.01	94.0191	1205.01	48.6252	1205.01	102.461	1205.01	-10.6641	1205.01	-127.005	1205.01	207.522	1205.01	77.5647	1205.01	228.443	1205.01	73.6547	1205.01	0.000156634	1205.01	84.8329	1205.01	87.7328	1205.01	-0.000115191	1205.01	68.3874	1205.01	87.7328	1205.01	107.624	1205.01	111.254	1205.01	62.4195	1205.01	68.3874
1206.53	177.258	1206.53	284.706	1206.53	127.039	1206.53	18.0992	1206.53	216.239	1206.53	133.033	1206.53	149.738	1206.53	145.78	1206.53	107.023	1206.53	64.8669	1206.53	-67.2412	1206.53	228.049	1206.53	70.9567	1206.53	171.906	1206.53	200.113	1206.53	88.9289	1206.53	122.964	1206.53	186.704	1206.53	42.1403	1206.53	109.031	1206.53	186.704	1206.53	122.275	1206.53	-13.7754	1206.53	201.08	1206.53	109.031
1208.04	209.264	1208.04	317.385	1208.04	138.683	1208.04	181.224	1208.04	181.687	1208.04	138.563	1208.04	118.399	1208.04	188.893	1208.04	212.538	1208.04	96.4011	1208.04	38.6221	1208.04	221.543	1208.04	177.175	1208.04	258.193	1208.04	226.556	1208.04	197.684	1208.04	177.078	1208.04	25.6679	1208.04	192.29	1208.04	119.57	1208.04	25.6679	1208.04	154.922	1208.04	140.143	1208.04	333.609	1208.04	119.57
1209.56	274.247	1209.56	58.9463	1209.56	35.2844	1209.56	33.3104	1209.56	100.057	1209.56	45.0689	1209.56	61.9983	1209.56	74.9623	1209.56	6.285e-05	1209.56	-8.06273	1209.56	-80.4189	1209.56	2.26348e-05	1209.56	172.217	1209.56	158.302	1209.56	26.9827	1209.56	143.265	1209.56	51.1742	1209.56	-39.376	1209.56	29.4504	1209.56	-3.58418e-05	1209.56	-39.376	1209.56	-9.43413	1209.56	11.0105	1209.56	5.51511e-05	1209.56	-3.58418e-05
1211.08	296.202	1211.08	404.39	1211.08	122.841	1211.08	184.358	1211.08	135.349	1211.08	131.548	1211.08	202.533	1211.08	154.988	1211.08	324.434	1211.08	120.474	1211.08	39.6323	1211.08	179.593	1211.08	273.081	1211.08	357.231	1211.08	154.392	1211.08	295.67	1211.08	258.247	1211.08	57.5732	1211.08	183.621	1211.08	132.442	1211.08	57.5732	1211.08	-0.79373	1211.08	168.828	1211.08	238.227	1211.08	132.442
1212.6	262.122	1212.6	146.715	1212.6	41.3534	1212.6	250.369	1212.6	147.564	1212.6	1.63487e-05	1212.6	2.44798e-05	1212.6	207.968	1212.6	261.711	1212.6	72.0099	1212.6	-37.2278	1212.6	159.106	1212.6	148.767	1212.6	196.98	1212.6	199.783	1212.6	218.899	1212.6	169.294	1212.6	-26.4841	1212.6	182.802	1212.6	208.732	1212.6	-26.4841	1212.6	74.8428	1212.6	-31.4041	1212.6	250.227	1212.6	208.732
1214.12	-1.38662e-05	1214.12	186.921	1214.12	118.82	1214.12	173.343	1214.12	84.7051	1214.12	120.881	1214.12	111.238	1214.12	79.9013	1214.12	111.831	1214.12	121.544	1214.12	-34.0029	1214.12	181.538	1214.12	164.273	1214.12	333.546	1214.12	46.155	1214.12	166.951	1214.12	96.3104	1214.12	5.45269	1214.12	46.9935	1214.12	31.8706	1214.12	5.45269	1214.12	-56.5246	1214.12	42.3156	1214.12	176.997	1214.12	31.8706
1215.63	326.533	1215.63	330.006	1215.63	127.239	1215.63	187.283	1215.63	235.772	1215.63	186.705	1215.63	286.348	1215.63	162.787	1215.63	338.793	1215.63	57.0735	1215.63	72.303	1215.63	135.888	1215.63	367.597	1215.63	312.927	1215.63	205.507	1215.63	174.825	1215.63	148.293	1215.63	109.384	1215.63	95.1965	1215.63	197.857	1215.63	109.384	1215.63	-30.8963	1215.63	173.988	1215.63	232.538	1215.63	197.857
1217.15	384.831	1217.15	305.972	1217.15	136.611	1217.15	48.1886	1217.15	206.767	1217.15	116.471	1217.15	73.3291	1217.15	206.623	1217.15	356.596	1217.15	75.5982	1217.15	-46.314	1217.15	172.156	1217.15	302.739	1217.15	441.123	1217.15	43.8381	1217.15	304.52	1217.15	236.238	1217.15	106.311	1217.15	43.4108	1217.15	247.689	1217.15	106.311	1217.15	160.727	1217.15	64.6141	1217.15	134.849	1217.15	247.689
1218.67	385.894	1218.67	203.816	1218.67	57.9344	1218.67	199.062	1218.67	110.692	1218.67	228.181	1218.67	88.1817	1218.67	140.41	1218.67	164.239	1218.67	110.116	1218.67	53.142	1218.67	254.34	1218.67	179.697	1218.67	317.132	1218.67	104.147	1218.67	135.037	1218.67	206.142	1218.67	40.2333	1218.67	126.637	1218.67	168.368	1218.67	40.2333	1218.67	188.346	1218.67	90.1949	1218.67	152.931	1218.67	168.368
1220.18	391.718	1220.18	258.539	1220.18	103.208	1220.18	57.904	1220.18	131.548	1220.18	53.8322	1220.18	87.9053	1220.18	250.144	1220.18	291.723	1220.18	86.6264	1220.18	60.6666	1220.18	106.441	1220.18	283.471	1220.18	257.953	1220.18	89.4339	1220.18	187.375	1220.18	1.55481e-05	1220.18	110.152	1220.18	46.8744	1220.18	125.893	1220.18	110.152	1220.18	-27.0395	1220.18	31.7316	1220.18	104.783	1220.18	125.893
1221.7	404.303	1221.7	319.141	1221.7	132.432	1221.7	110.716	1221.7	103.336	1221.7	176.425	1221.7	240.5	1221.7	159.826	1221.7	207.045	1221.7	63.1267	1221.7	67.2555	1221.7	181.456	1221.7	258.059	1221.7	290.584	1221.7	116.697	1221.7	148.534	1221.7	138.907	1221.7	122.068	1221.7	77.1241	1221.7	172.264	1221.7	122.068	1221.7	30.5694	1221.7	19.2252	1221.7	211.406	1221.7	172.264
1223.21	367.647	1223.21	198.621	1223.21	119.604	1223.21	183.499	1223.21	101.058	1223.21	65.9602	1223.21	201.965	1223.21	176.454	1223.21	281.207	1223.21	218.616	1223.21	87.9041	1223.21	226.387	1223.21	322.46	1223.21	254.025	1223.21	196.935	1223.21	194.513	1223.21	243.69	1223.21	108.982	1223.21	150.386	1223.21	290.48	1223.21	108.982	1223.21	71.1727	1223.21	120.677	1223.21	457.8	1223.21	290.48
1224.72	512.747	1224.72	333.979	1224.72	192.725	1224.72	265.255	1224.72	211.717	1224.72	255.436	1224.72	235.301	1224.72	249.026	1224.72	185.207	1224.72	206.092	1224.72	52.6077	1224.72	306.232	1224.72	396.675	1224.72	417.274	1224.72	286.148	1224.72	241.312	1224.72	296.348	1224.72	173.895	1224.72	199.66	1224.72	347.541	1224.72	173.895	1224.72	104.77	1224.72	162.089	1224.72	269.966	1224.72	347.541
1226.24	508.604	1226.24	329.214	1226.24	226.792	1226.24	385.985	1226.24	169.314	1226.24	296.853	1226.24	295.507	1226.24	317.542	1226.24	515.045	1226.24	196.554	1226.24	140.362	1226.24	334.99	1226.24	529.702	1226.24	375.331	1226.24	298.334	1226.24	231.933	1226.24	366.882	1226.24	148.806	1226.24	293.947	1226.24	382.447	1226.24	148.806	1226.24	177.362	1226.24	266.461	1226.24	424.903	1226.24	382.447
1227.75	196.215	1227.75	198.327	1227.75	174.806	1227.75	201.69	1227.75	80.8511	1227.75	124.211	1227.75	109.584	1227.75	3.28684e-06	1227.75	182.722	1227.75	1.09309e-05	1227.75	-62.8394	1227.75	152.662	1227.75	323.542	1227.75	396.195	1227.75	130.493	1227.75	141.374	1227.75	98.2901	1227.75	116.718	1227.75	160.246	1227.75	224.198	1227.75	116.718	1227.75	52.948	1227.75	67.7949	1227.75	186.613	1227.75	224.198
1229.26	357.58	1229.26	404.318	1229.26	356.765	1229.26	174.373	1229.26	108.33	1229.26	144.509	1229.26	274.533	1229.26	247.875	1229.26	284.236	1229.26	17.0647	1229.26	58.9998	1229.26	262.247	1229.26	404.193	1229.26	458.866	1229.26	227.623	1229.26	236.636	1229.26	339.573	1229.26	348.63	1229.26	130.558	1229.26	187.794	1229.26	348.63	1229.26	86.5273	1229.26	138.093	1229.26	210.097	1229.26	187.794
1230.77	397.698	1230.77	195.187	1230.77	155.668	1230.77	185.033	1230.77	217.753	1230.77	271.747	1230.77	282.353	1230.77	285.686	1230.77	294.589	1230.77	191.107	1230.77	91.874	1230.77	234.744	1230.77	317.655	1230.77	427.342	1230.77	256.724	1230.77	332.719	1230.77	411.731	1230.77	123.544	1230.77	200.883	1230.77	310.236	1230.77	123.544	1230.77	225.1	1230.77	193.355	1230.77	325.356	1230.77	310.236
1232.28	342.567	1232.28	289.934	1232.28	264.515	1232.28	114.673	1232.28	55.1219	1232.28	286.926	1232.28	174.044	1232.28	219.432	1232.28	324.779	1232.28	219.126	1232.28	197.778	1232.28	223.153	1232.28	348.928	1232.28	476.624	1232.28	308.794	1232.28	256.625	1232.28	228.764	1232.28	169.46	1232.28	170.221	1232.28	298.522	1232.28	169.46	1232.28	205.666	1232.28	80.5846	1232.28	195.391	1232.28	298.522
1233.79	306.189	1233.79	206.559	1233.79	105.305	1233.79	160.295	1233.79	229.439	1233.79	245.044	1233.79	319.607	1233.79	256.114	1233.79	309.808	1233.79	250.122	1233.79	231.706	1233.79	280.475	1233.79	381.013	1233.79	420.711	1233.79	293.833	1233.79	274.353	1233.79	261.672	1233.79	126.379	1233.79	167.572	1233.79	437.655	1233.79	126.379	1233.79	162.224	1233.79	287.782	1233.79	206.202	1233.79	437.655
1235.3	305.561	1235.3	240.063	1235.3	195.037	1235.3	20.9001	1235.3	36.7075	1235.3	105.103	1235.3	274.043	1235.3	217.733	1235.3	277.676	1235.3	147.094	1235.3	76.6517	1235.3	250.707	1235.3	120.909	1235.3	371.602	1235.3	19.8395	1235.3	158.905	1235.3	238.454	1235.3	41.3029	1235.3	101.936	1235.3	354.634	1235.3	41.3029	1235.3	67.7758	1235.3	8.94829	1235.3	86.7925	1235.3	354.634
1236.81	507.684	1236.81	404.445	1236.81	165.71	1236.81	188.49	1236.81	138.929	1236.81	215.101	1236.81	323.352	1236.81	352.288	1236.81	359.382	1236.81	263.041	1236.81	65.6106	1236.81	272.851	1236.81	375.615	1236.81	359.298	1236.81	387.812	1236.81	313.28	1236.81	268.111	1236.81	184.231	1236.81	178.313	1236.81	355.46	1236.81	184.231	1236.81	190.32	1236.81	131.086	1236.81	392.163	1236.81	355.46
1238.32	385.558	1238.32	329.706	1238.32	191.324	1238.32	66.0652	1238.32	63.1053	1238.32	134.039	1238.32	239.534	1238.32	173.78	1238.32	365.928	1238.32	143.962	1238.32	103.576	1238.32	219.906	1238.32	344.134	1238.32	320.799	1238.32	235.751	1238.32	168.481	1238.32	300.644	1238.32	162.166	1238.32	139.703	1238.32	358.133	1238.32	162.166	1238.32	95.8555	1238.32	117.197	1238.32	202.315	1238.32	358.133
1239.83	410.183	1239.83	247.847	1239.83	241.877	1239.83	333.629	1239.83	189.24	1239.83	352.916	1239.83	409.591	1239.83	267.21	1239.83	351.313	1239.83	222.858	1239.83	143.543	1239.83	245.872	1239.83	435.464	1239.83	353.104	1239.83	448.653	1239.83	412.507	1239.83	277.052	1239.83	154.107	1239.83	159.106	1239.83	295.654	1239.83	154.107	1239.83	207.383	1239.83	354.282	1239.83	285.25	1239.83	295.654
1241.34	423.558	1241.34	315.868	1241.34	84.3684	1241.34	109.182	1241.34	173.335	1241.34	199.734	1241.34	179.523	1241.34	361.577	1241.34	263.539	1241.34	203.727	1241.34	170.504	1241.34	245.749	1241.34	364.606	1241.34	338.214	1241.34	165.52	1241.34	133.361	1241.34	289.336	1241.34	117.055	1241.34	146.523	1241.34	272.024	1241.34	117.055	1241.34	83.903	1241.34	105.343	1241.34	302.971	1241.34	272.024
1242.84	353.685	1242.84	274.769	1242.84	228.798	1242.84	273.727	1242.84	197.393	1242.84	229.491	1242.84	373.33	1242.84	241.883	1242.84	385.606	1242.84	183.569	1242.84	36.4526	1242.84	282.537	1242.84	322.561	1242.84	457.128	1242.84	178.348	1242.84	225.043	1242.84	193.496	1242.84	141.013	1242.84	122.952	1242.84	307.243	1242.84	141.013	1242.84	271.414	1242.84	196.382	1242.84	335.48	1242.84	307.243
1244.35	358.564	1244.35	276.552	1244.35	199.165	1244.35	209.265	1244.35	16.4167	1244.35	140.188	1244.35	188.014	1244.35	227.128	1244.35	373.515	1244.35	248.383	1244.35	143.383	1244.35	233.235	1244.35	240.329	1244.35	262.848	1244.35	188.138	1244.35	171.555	1244.35	318.533	1244.35	168.98	1244.35	171.395	1244.35	180.313	1244.35	168.98	1244.35	105.916	1244.35	256.402	1244.35	196.778	1244.35	180.313
1245.86	352.195	1245.86	240.217	1245.86	194.468	1245.86	129.798	1245.86	120.409	1245.86	238.825	1245.86	203.576	1245.86	267.312	1245.86	378.266	1245.86	119.17	1245.86	202.289	1245.86	240.844	1245.86	283.911	1245.86	406.374	1245.86	119.887	1245.86	242.897	1245.86	290.447	1245.86	103.958	1245.86	137.851	1245.86	285.234	1245.86	103.958	1245.86	48.4095	1245.86	51.403	1245.86	158.868	1245.86	285.234
1247.36	284.579	1247.36	258.765	1247.36	270.706	1247.36	161.328	1247.36	123.373	1247.36	129.401	1247.36	120.017	1247.36	124.436	1247.36	348.862	1247.36	167.927	1247.36	7.16383	1247.36	207.364	1247.36	244.307	1247.36	280.705	1247.36	168.596	1247.36	120.073	1247.36	150.24	1247.36	-7.05173	1247.36	47.3202	1247.36	231.008	1247.36	-7.05173	1247.36	185.893	1247.36	1.38795	1247.36	55.7533	1247.36	231.008
1248.87	421.718	1248.87	349.196	1248.87	58.8794	1248.87	152.857	1248.87	127.311	1248.87	154.918	1248.87	133.337	1248.87	134.501	1248.87	151.301	1248.87	133.656	1248.87	-0.000167112	1248.87	188.794	1248.87	233.52	1248.87	374.844	1248.87	252.263	1248.87	106.083	1248.87	291.911	1248.87	62.9511	1248.87	177.802	1248.87	294.635	1248.87	62.9511	1248.87	92.3678	1248.87	51.3586	1248.87	206.436	1248.87	294.635
1250.37	567.612	1250.37	423.512	1250.37	135.987	1250.37	101.387	1250.37	164.226	1250.37	192.375	1250.37	206.538	1250.37	297.507	1250.37	378.587	1250.37	207.354	1250.37	143.103	1250.37	258.136	1250.37	441.549	1250.37	505.79	1250.37	73.8866	1250.37	222.928	1250.37	304.461	1250.37	145.968	1250.37	169.297	1250.37	295.118	1250.37	145.968	1250.37	251.832	1250.37	272.317	1250.37	286.918	1250.37	295.118
1251.88	427.263	1251.88	210.714	1251.88	240.027	1251.88	215.919	1251.88	108.121	1251.88	148.772	1251.88	194.621	1251.88	123.455	1251.88	284.719	1251.88	139.022	1251.88	191.165	1251.88	194.388	1251.88	343.395	1251.88	294.544	1251.88	210.466	1251.88	256.612	1251.88	261.892	1251.88	2.73659e-05	1251.88	227.805	1251.88	303.456	1251.88	2.73659e-05	1251.88	31.287	1251.88	214.265	1251.88	219.203	1251.88	303.456
1253.38	432.672	1253.38	193.802	1253.38	5.06376e-06	1253.38	114.456	1253.38	5.42894e-05	1253.38	189.109	1253.38	257.588	1253.38	149.345	1253.38	262.7	1253.38	177.66	1253.38	25.1873	1253.38	213.552	1253.38	232.061	1253.38	174.107	1253.38	-6.81244e-06	1253.38	132.135	1253.38	205.204	1253.38	97.5157	1253.38	167.325	1253.38	199.653	1253.38	97.5157	1253.38	111.731	1253.38	210.206	1253.38	104.294	1253.38	199.653
1254.88	218.84	1254.88	365.778	1254.88	144.148	1254.88	1.2807e-05	1254.88	140.671	1254.88	261.388	1254.88	223.44	1254.88	169.178	1254.88	315.53	1254.88	169.266	1254.88	102.17	1254.88	213.628	1254.88	257.547	1254.88	429.481	1254.88	243.352	1254.88	246.501	1254.88	189.397	1254.88	56.0401	1254.88	244.858	1254.88	180.709	1254.88	56.0401	1254.88	131.165	1254.88	105.14	1254.88	354.194	1254.88	180.709
1256.38	416.77	1256.38	327.642	1256.38	236.225	1256.38	178.945	1256.38	233.318	1256.38	192.607	1256.38	327.177	1256.38	320.956	1256.38	296.211	1256.38	368.84	1256.38	126.115	1256.38	251.615	1256.38	310.854	1256.38	381.666	1256.38	361.668	1256.38	299.71	1256.38	385.474	1256.38	205.572	1256.38	140.403	1256.38	242.625	1256.38	205.572	1256.38	219.588	1256.38	209.071	1256.38	360.907	1256.38	242.625
1257.89	352.463	1257.89	329.397	1257.89	109.231	1257.89	83.8867	1257.89	203.94	1257.89	110.768	1257.89	159.803	1257.89	262.678	1257.89	349.744	1257.89	129.382	1257.89	207.021	1257.89	194.514	1257.89	264.984	1257.89	384.663	1257.89	170.948	1257.89	273.765	1257.89	347.435	1257.89	114.112	1257.89	131.961	1257.89	250.404	1257.89	114.112	1257.89	-2.06213e-07	1257.89	7.66118e-06	1257.89	172.435	1257.89	250.404
1259.39	374.921	1259.39	192.042	1259.39	219.167	1259.39	-40.175	1259.39	65.5385	1259.39	75.8702	1259.39	154.318	1259.39	282.346	1259.39	262.132	1259.39	117.89	1259.39	-15.1103	1259.39	168.326	1259.39	233.939	1259.39	307.474	1259.39	187.191	1259.39	142.67	1259.39	268.282	1259.39	3.65841	1259.39	84.5306	1259.39	238.047	1259.39	3.65841	1259.39	120.384	1259.39	80.7734	1259.39	269.783	1259.39	238.047
1260.89	289.147	1260.89	360.581	1260.89	185.034	1260.89	216.76	1260.89	125.113	1260.89	117.914	1260.89	246.724	1260.89	251.961	1260.89	197.375	1260.89	135.366	1260.89	68.7219	1260.89	202.05	1260.89	253.721	1260.89	389.101	1260.89	157.398	1260.89	71.4252	1260.89	236.014	1260.89	168.211	1260.89	74.1121	1260.89	158.556	1260.89	168.211	1260.89	121.756	1260.89	45.5425	1260.89	67.9539	1260.89	158.556
1262.39	384.143	1262.39	411.014	1262.39	212.833	1262.39	105.693	1262.39	153.663	1262.39	236.901	1262.39	284.022	1262.39	214.522	1262.39	307.476	1262.39	246.807	1262.39	46.5181	1262.39	210.688	1262.39	274.33	1262.39	380.544	1262.39	254.568	1262.39	194.034	1262.39	268.635	1262.39	230.768	1262.39	295.705	1262.39	162.933	1262.39	230.768	1262.39	68.1176	1262.39	56.3075	1262.39	229.952	1262.39	162.933
1263.89	384.911	1263.89	480.342	1263.89	183.565	1263.89	191.623	1263.89	70.1908	1263.89	179.829	1263.89	254.215	1263.89	202.032	1263.89	199.436	1263.89	310.214	1263.89	190.279	1263.89	288.24	1263.89	375.77	1263.89	351.805	1263.89	132.701	1263.89	153.5	1263.89	321.144	1263.89	151.33	1263.89	309.31	1263.89	196.18	1263.89	151.33	1263.89	147.468	1263.89	149.068	1263.89	303.78	1263.89	196.18
1265.39	306.453	1265.39	113.567	1265.39	104.231	1265.39	79.5505	1265.39	103.695	1265.39	101.701	1265.39	221.305	1265.39	182.491	1265.39	197.258	1265.39	226.586	1265.39	100.006	1265.39	180.706	1265.39	312.041	1265.39	249.886	1265.39	123.798	1265.39	150.824	1265.39	236.544	1265.39	11.8957	1265.39	64.926	1265.39	217.3	1265.39	11.8957	1265.39	160.806	1265.39	-25.1743	1265.39	47.4435	1265.39	217.3
1266.88	280.774	1266.88	316.692	1266.88	114.832	1266.88	322.476	1266.88	286.177	1266.88	296.516	1266.88	325.292	1266.88	365.9	1266.88	235.943	1266.88	315.923	1266.88	202.699	1266.88	347.087	1266.88	306.147	1266.88	452.789	1266.88	211.857	1266.88	164.011	1266.88	253.836	1266.88	219.464	1266.88	102.553	1266.88	303.293	1266.88	219.464	1266.88	196.132	1266.88	220.579	1266.88	176.946	1266.88	303.293
1268.38	480.875	1268.38	279.716	1268.38	123.369	1268.38	175.4	1268.38	142.637	1268.38	207.275	1268.38	232.18	1268.38	87.2602	1268.38	280.493	1268.38	146.224	1268.38	26.3592	1268.38	147.383	1268.38	270.088	1268.38	276.515	1268.38	188.88	1268.38	182.063	1268.38	215.022	1268.38	120.035	1268.38	104.191	1268.38	182.163	1268.38	120.035	1268.38	65.4471	1268.38	82.3294	1268.38	72.2925	1268.38	182.163
1269.88	489.76	1269.88	156.643	1269.88	254.843	1269.88	76.3219	1269.88	49.0748	1269.88	171.979	1269.88	198.97	1269.88	223.572	1269.88	361.911	1269.88	230.489	1269.88	187.988	1269.88	242.595	1269.88	299.869	1269.88	290.067	1269.88	102.865	1269.88	211.983	1269.88	185.102	1269.88	128.607	1269.88	148.839	1269.88	199.912	1269.88	128.607	1269.88	24.7497	1269.88	75.0761	1269.88	185.487	1269.88	199.912
1271.38	486.432	1271.38	285.474	1271.38	196.256	1271.38	110.242	1271.38	283.491	1271.38	234.627	1271.38	255.665	1271.38	145.838	1271.38	261.199	1271.38	252.717	1271.38	122.585	1271.38	223.724	1271.38	323.49	1271.38	300.447	1271.38	286.814	1271.38	279.774	1271.38	348.08	1271.38	200.18	1271.38	172.497	1271.38	322.541	1271.38	200.18	1271.38	232.04	1271.38	165.82	1271.38	132.534	1271.38	322.541
1272.87	524.894	1272.87	280.211	1272.87	415.608	1272.87	150.162	1272.87	293.886	1272.87	418.22	1272.87	301.266	1272.87	267.057	1272.87	303.36	1272.87	281.907	1272.87	129.153	1272.87	437.77	1272.87	356.954	1272.87	426.657	1272.87	282.725	1272.87	226.44	1272.87	300.956	1272.87	173.753	1272.87	181.165	1272.87	208.055	1272.87	173.753	1272.87	238.318	1272.87	194.56	1272.87	169.438	1272.87	208.055
1274.37	396.151	1274.37	325.855	1274.37	133.902	1274.37	74.0802	1274.37	58.261	1274.37	322.76	1274.37	168.776	1274.37	206.232	1274.37	300.395	1274.37	244.06	1274.37	112.692	1274.37	100.734	1274.37	222.264	1274.37	193.698	1274.37	78.5994	1274.37	111.984	1274.37	121.731	1274.37	117.324	1274.37	160.843	1274.37	24.455	1274.37	117.324	1274.37	30.5829	1274.37	56.2982	1274.37	43.2053	1274.37	24.455
1275.86	603.205	1275.86	313.409	1275.86	215.137	1275.86	261.998	1275.86	241.615	1275.86	110.245	1275.86	253.197	1275.86	202.364	1275.86	149.308	1275.86	264.175	1275.86	133.203	1275.86	283.617	1275.86	339.423	1275.86	281.574	1275.86	96.4367	1275.86	99.409	1275.86	153.41	1275.86	142.894	1275.86	86.5298	1275.86	183.744	1275.86	142.894	1275.86	88.8352	1275.86	23.0334	1275.86	245.84	1275.86	183.744
1277.36	317.061	1277.36	275.876	1277.36	223.317	1277.36	150.914	1277.36	219.949	1277.36	12.6781	1277.36	84.5325	1277.36	241.453	1277.36	291.1	1277.36	282.251	1277.36	160.686	1277.36	217.42	1277.36	166.433	1277.36	289.287	1277.36	339.237	1277.36	211.72	1277.36	365.992	1277.36	174.46	1277.36	148.226	1277.36	203.925	1277.36	174.46	1277.36	23.0746	1277.36	92.7661	1277.36	222.347	1277.36	203.925
1278.85	418.722	1278.85	190.256	1278.85	69.4409	1278.85	71.8306	1278.85	91.264	1278.85	135.058	1278.85	43.7837	1278.85	92.5006	1278.85	217.775	1278.85	136.288	1278.85	-9.85559	1278.85	122.144	1278.85	245.297	1278.85	192.839	1278.85	1.41031e-05	1278.85	99.919	1278.85	225.48	1278.85	77.0236	1278.85	58.9299	1278.85	-3.24834e-05	1278.85	77.0236	1278.85	-30.6992	1278.85	32.4965	1278.85	98.7317	1278.85	-3.24834e-05
1280.34	574.193	1280.34	235.553	1280.34	132.512	1280.34	208.747	1280.34	134.56	1280.34	190.387	1280.34	297.954	1280.34	120.508	1280.34	262.336	1280.34	305.286	1280.34	84.5776	1280.34	163.789	1280.34	191.018	1280.34	266.233	1280.34	312.671	1280.34	136.011	1280.34	165.876	1280.34	163.582	1280.34	193.642	1280.34	261.651	1280.34	163.582	1280.34	128.514	1280.34	185.225	1280.34	8.78056e-05	1280.34	261.651
1281.84	434.479	1281.84	231.768	1281.84	213.531	1281.84	201.662	1281.84	193.836	1281.84	128.665	1281.84	206.045	1281.84	189.478	1281.84	251.785	1281.84	338.243	1281.84	205.987	1281.84	156.356	1281.84	329.6	1281.84	380.473	1281.84	319.298	1281.84	-7.81841e-05	1281.84	277.182	1281.84	190.135	1281.84	231.362	1281.84	145.283	1281.84	190.135	1281.84	144.713	1281.84	230.951	1281.84	100.9	1281.84	145.283
1283.33	437.583	1283.33	394.903	1283.33	206.499	1283.33	134.578	1283.33	194.095	1283.33	121.892	1283.33	181.06	1283.33	96.4095	1283.33	224.125	1283.33	202.161	1283.33	126.374	1283.33	194.847	1283.33	322.045	1283.33	309.559	1283.33	108.883	1283.33	181.296	1283.33	166.401	1283.33	200.682	1283.33	123.09	1283.33	156.899	1283.33	200.682	1283.33	177.899	1283.33	139.675	1283.33	51.8154	1283.33	156.899
1284.82	534.51	1284.82	433.962	1284.82	283.419	1284.82	160.494	1284.82	80.3354	1284.82	326.07	1284.82	199.002	1284.82	246.305	1284.82	305.359	1284.82	254.038	1284.82	193.74	1284.82	349.263	1284.82	336.356	1284.82	434.497	1284.82	222.424	1284.82	143.593	1284.82	272.534	1284.82	259.222	1284.82	187.824	1284.82	227.5	1284.82	259.222	1284.82	225.071	1284.82	220.398	1284.82	136.75	1284.82	227.5
1286.31	317.265	1286.31	251.947	1286.31	176.291	1286.31	87.4101	1286.31	154.559	1286.31	112.198	1286.31	146.874	1286.31	148.166	1286.31	106.491	1286.31	214.873	1286.31	53.0857	1286.31	211.604	1286.31	167.537	1286.31	278.288	1286.31	222.922	1286.31	155.895	1286.31	240.584	1286.31	104.753	1286.31	104.565	1286.31	159.09	1286.31	104.753	1286.31	52.2285	1286.31	109.12	1286.31	68.708	1286.31	159.09
1287.8	446.853	1287.8	254.86	1287.8	224.118	1287.8	225.327	1287.8	192.765	1287.8	280.279	1287.8	296.678	1287.8	132.994	1287.8	222.523	1287.8	296.667	1287.8	218.413	1287.8	293.871	1287.8	317.592	1287.8	429.936	1287.8	279.378	1287.8	261.202	1287.8	319.554	1287.8	183.275	1287.8	132.312	1287.8	145.67	1287.8	183.275	1287.8	180.372	1287.8	201.84	1287.8	125.692	1287.8	145.67
1289.29	520.279	1289.29	317.703	1289.29	104.902	1289.29	127.244	1289.29	116.955	1289.29	194.312	1289.29	307.418	1289.29	170.79	1289.29	275.46	1289.29	194.419	1289.29	105.722	1289.29	154.066	1289.29	325.523	1289.29	370.444	1289.29	329.791	1289.29	231.518	1289.29	289.445	1289.29	210.787	1289.29	127.064	1289.29	196.242	1289.29	210.787	1289.29	79.5015	1289.29	200.559	1289.29	92.7068	1289.29	196.242
1290.78	246.548	1290.78	139.48	1290.78	208.643	1290.78	75.1617	1290.78	-0.87166	1290.78	74.2988	1290.78	105.096	1290.78	44.5551	1290.78	203.303	1290.78	177.129	1290.78	24.0151	1290.78	167.19	1290.78	50.335	1290.78	221.816	1290.78	71.1609	1290.78	100.844	1290.78	89.2602	1290.78	70.2875	1290.78	-8.17862	1290.78	85.8079	1290.78	70.2875	1290.78	121.616	1290.78	8.27721	1290.78	3.75453	1290.78	85.8079
1292.27	322.666	1292.27	209.194	1292.27	190.344	1292.27	211.08	1292.27	146.287	1292.27	110.24	1292.27	193.715	1292.27	86.2913	1292.27	328.058	1292.27	274.796	1292.27	160.293	1292.27	212.244	1292.27	193.031	1292.27	309.054	1292.27	233.489	1292.27	35.184	1292.27	110.002	1292.27	189.776	1292.27	85.5833	1292.27	278.37	1292.27	189.776	1292.27	118.716	1292.27	154.995	1292.27	76.839	1292.27	278.37
1293.76	402.638	1293.76	209.846	1293.76	128.006	1293.76	-1.07828e-05	1293.76	6.42961	1293.76	149.136	1293.76	197.28	1293.76	2.69074e-05	1293.76	88.7267	1293.76	171.42	1293.76	19.5581	1293.76	67.2297	1293.76	25.6157	1293.76	255.163	1293.76	107.775	1293.76	82.5387	1293.76	172.674	1293.76	0.25135	1293.76	43.3493	1293.76	41.9313	1293.76	0.25135	1293.76	140.802	1293.76	31.7116	1293.76	5.96344	1293.76	41.9313
1295.25	193.47	1295.25	201.44	1295.25	126.633	1295.25	79.0984	1295.25	46.5581	1295.25	132.989	1295.25	56.7924	1295.25	126.771	1295.25	245.313	1295.25	-3.71145e-06	1295.25	0.8107	1295.25	95.1479	1295.25	158.092	1295.25	269.145	1295.25	241.019	1295.25	43.9106	1295.25	121.277	1295.25	131.712	1295.25	69.1189	1295.25	15.4924	1295.25	131.712	1295.25	34.8721	1295.25	-14.5718	1295.25	28.131	1295.25	15.4924
1296.74	294.168	1296.74	282.978	1296.74	180.224	1296.74	82.1374	1296.74	107.673	1296.74	196.798	1296.74	113.256	1296.74	78.521	1296.74	211.822	1296.74	235.121	1296.74	236.053	1296.74	1.3275e-05	1296.74	202.465	1296.74	207.006	1296.74	154.222	1296.74	116.302	1296.74	140.816	1296.74	239.158	1296.74	123.891	1296.74	54.0556	1296.74	239.158	1296.74	153.927	1296.74	54.1446	1296.74	7.34482	1296.74	54.0556
1298.23	390.738	1298.23	279.464	1298.23	148.783	1298.23	233.118	1298.23	100.773	1298.23	113.566	1298.23	94.675	1298.23	183.252	1298.23	305.256	1298.23	258.18	1298.23	212.285	1298.23	207.304	1298.23	241.737	1298.23	201.748	1298.23	195.383	1298.23	94.7143	1298.23	168.292	1298.23	238.588	1298.23	115.666	1298.23	119.623	1298.23	238.588	1298.23	114.967	1298.23	111.861	1298.23	163.608	1298.23	119.623
1299.71	231.185	1299.71	69.901	1299.71	84.3121	1299.71	67.0394	1299.71	122.861	1299.71	174.292	1299.71	65.0519	1299.71	47.9653	1299.71	210.619	1299.71	221.178	1299.71	145.51	1299.71	144.562	1299.71	170.915	1299.71	284.375	1299.71	178.503	1299.71	56.1502	1299.71	81.709	1299.71	-7.21935e-06	1299.71	106.443	1299.71	34.1959	1299.71	-7.21935e-06	1299.71	74.9913	1299.71	35.5776	1299.71	29.9232	1299.71	34.1959
1301.2	211.517	1301.2	240.292	1301.2	81.8123	1301.2	51.904	1301.2	162.937	1301.2	35.9783	1301.2	42.3905	1301.2	199.662	1301.2	139.916	1301.2	80.1149	1301.2	40.729	1301.2	127.776	1301.2	130.001	1301.2	132.892	1301.2	164.582	1301.2	14.6113	1301.2	163.069	1301.2	133.827	1301.2	38.2212	1301.2	50.7766	1301.2	133.827	1301.2	-1.47179e-06	1301.2	-14.7054	1301.2	71.2935	1301.2	50.7766
1302.68	361.739	1302.68	200.639	1302.68	73.2863	1302.68	64.7122	1302.68	-7.61836e-07	1302.68	135.626	1302.68	129.694	1302.68	18.3451	1302.68	195.15	1302.68	111.99	1302.68	131.943	1302.68	141.946	1302.68	-9.29222e-05	1302.68	205.302	1302.68	270.622	1302.68	64.0995	1302.68	138.376	1302.68	322.601	1302.68	1.02155e-05	1302.68	80.3667	1302.68	322.601	1302.68	179.464	1302.68	111.012	1302.68	66.7218	1302.68	80.3667
1304.17	332.859	1304.17	363.947	1304.17	85.7361	1304.17	262.465	1304.17	170.02	1304.17	148.235	1304.17	269.967	1304.17	196.015	1304.17	197.325	1304.17	263.804	1304.17	79.1541	1304.17	220.074	1304.17	171.607	1304.17	256.61	1304.17	212.621	1304.17	153.617	1304.17	78.633	1304.17	180.32	1304.17	101.037	1304.17	114.968	1304.17	180.32	1304.17	99.8784	1304.17	89.7306	1304.17	63.2108	1304.17	114.968
1305.65	391.883	1305.65	330.218	1305.65	70.164	1305.65	208.164	1305.65	122.027	1305.65	180.807	1305.65	115.213	1305.65	176.673	1305.65	117.447	1305.65	235.557	1305.65	142.364	1305.65	217.161	1305.65	262.205	1305.65	299.821	1305.65	196.58	1305.65	122.165	1305.65	209.842	1305.65	224.985	1305.65	204.055	1305.65	289.582	1305.65	224.985	1305.65	179.244	1305.65	176.45	1305.65	81.763	1305.65	289.582
1307.14	216.818	1307.14	122.456	1307.14	190.572	1307.14	237.81	1307.14	126.022	1307.14	279.344	1307.14	128.435	1307.14	132.322	1307.14	304.518	1307.14	416.249	1307.14	278.573	1307.14	209.208	1307.14	333.798	1307.14	261.937	1307.14	241.5	1307.14	145.745	1307.14	211.008	1307.14	243.594	1307.14	190.053	1307.14	222.211	1307.14	243.594	1307.14	186.562	1307.14	174.17	1307.14	158.381	1307.14	222.211
1308.62	309.671	1308.62	76.6644	1308.62	202.963	1308.62	121.405	1308.62	154.006	1308.62	242.846	1308.62	78.6377	1308.62	173.963	1308.62	123.544	1308.62	233.881	1308.62	134.785	1308.62	156.216	1308.62	259.387	1308.62	243.965	1308.62	225.382	1308.62	163.359	1308.62	191.133	1308.62	200.147	1308.62	102.033	1308.62	150.856	1308.62	200.147	1308.62	146.832	1308.62	131.892	1308.62	9.06776	1308.62	150.856
1310.1	181.449	1310.1	137.846	1310.1	69.3389	1310.1	120.949	1310.1	74.9793	1310.1	219.314	1310.1	44.8247	1310.1	107.597	1310.1	114.529	1310.1	210.451	1310.1	3.25367e-05	1310.1	241.186	1310.1	132.973	1310.1	171.908	1310.1	239.225	1310.1	246.01	1310.1	247.22	1310.1	96.6439	1310.1	219.993	1310.1	165.518	1310.1	96.6439	1310.1	40.0547	1310.1	133.616	1310.1	89.8252	1310.1	165.518
1311.58	179.16	1311.58	76.0059	1311.58	37.702	1311.58	109.444	1311.58	71.9423	1311.58	131.75	1311.58	-1.70521e-05	1311.58	167.228	1311.58	216.477	1311.58	347.962	1311.58	141.44	1311.58	160.12	1311.58	179.56	1311.58	132.772	1311.58	71.0297	1311.58	292.697	1311.58	223.274	1311.58	160.084	1311.58	153.934	1311.58	162.2	1311.58	160.084	1311.58	69.2312	1311.58	131.341	1311.58	117.656	1311.58	162.2
1313.07	296.812	1313.07	130.146	1313.07	116.055	1313.07	255.892	1313.07	122.896	1313.07	119.155	1313.07	244.153	1313.07	223.855	1313.07	198.394	1313.07	226.413	1313.07	121.936	1313.07	228.018	1313.07	292.148	1313.07	274.561	1313.07	190.797	1313.07	18.4241	1313.07	98.2971	1313.07	158.467	1313.07	255.857	1313.07	228.903	1313.07	158.467	1313.07	90.3623	1313.07	117.068	1313.07	103.562	1313.07	228.903
1314.55	287.411	1314.55	88.2711	1314.55	69.4001	1314.55	123.295	1314.55	184.841	1314.55	346.53	1314.55	224.342	1314.55	150.481	1314.55	198.283	1314.55	303.804	1314.55	140.488	1314.55	293.882	1314.55	194.74	1314.55	299.279	1314.55	265.528	1314.55	176.191	1314.55	228.293	1314.55	270.792	1314.55	242.762	1314.55	198.628	1314.55	270.792	1314.55	111.449	1314.55	183.797	1314.55	104.546	1314.55	198.628
1316.03	227.966	1316.03	64.3844	1316.03	114.74	1316.03	177.654	1316.03	88.7775	1316.03	83.8762	1316.03	79.5694	1316.03	112.108	1316.03	231.15	1316.03	215.136	1316.03	149.096	1316.03	184.713	1316.03	270.336	1316.03	284.933	1316.03	234.222	1316.03	128	1316.03	104.266	1316.03	188.059	1316.03	210.648	1316.03	-5.62354	1316.03	188.059	1316.03	84.4914	1316.03	162.529	1316.03	-34.3897	1316.03	-5.62354
1317.51	331.484	1317.51	150.49	1317.51	106.077	1317.51	109.971	1317.51	124.707	1317.51	213.195	1317.51	102.836	1317.51	106.737	1317.51	3.43961e-06	1317.51	301.41	1317.51	91.7613	1317.51	279.512	1317.51	221.94	1317.51	114.527	1317.51	278.88	1317.51	35.8522	1317.51	155.22	1317.51	177.268	1317.51	92.5159	1317.51	176.15	1317.51	177.268	1317.51	55.4913	1317.51	185.263	1317.51	163.756	1317.51	176.15
1318.99	236.975	1318.99	139.591	1318.99	64.4144	1318.99	29.247	1318.99	55.6294	1318.99	151.488	1318.99	66.1444	1318.99	139.371	1318.99	168.863	1318.99	239.625	1318.99	20.4827	1318.99	68.28	1318.99	57.5524	1318.99	88.0654	1318.99	253.503	1318.99	72.7489	1318.99	98.1573	1318.99	250.419	1318.99	67.3663	1318.99	85.9509	1318.99	250.419	1318.99	80.4496	1318.99	-8.61666e-07	1318.99	37.9865	1318.99	85.9509
1320.47	166.446	1320.47	226.693	1320.47	106.754	1320.47	170.485	1320.47	71.546	1320.47	203.756	1320.47	106.495	1320.47	197.012	1320.47	66.7737	1320.47	317.782	1320.47	180.26	1320.47	123.019	1320.47	108.175	1320.47	227.555	1320.47	270.091	1320.47	82.6916	1320.47	194.083	1320.47	268.511	1320.47	156.199	1320.47	46.7792	1320.47	268.511	1320.47	167.367	1320.47	243.839	1320.47	39.3026	1320.47	46.7792
1321.95	138.905	1321.95	141.799	1321.95	92.0991	1321.95	106.687	1321.95	77.4573	1321.95	-1.02353e-05	1321.95	67.8887	1321.95	53.6602	1321.95	140.733	1321.95	100.881	1321.95	85.0941	1321.95	96.7294	1321.95	118.809	1321.95	5.94442e-05	1321.95	141.645	1321.95	15.6814	1321.95	-7.51533e-05	1321.95	139.544	1321.95	42.0151	1321.95	57.6368	1321.95	139.544	1321.95	43.2454	1321.95	154.685	1321.95	33.7066	1321.95	57.6368
1323.42	246.362	1323.42	156.912	1323.42	189.452	1323.42	336.855	1323.42	185.364	1323.42	282.606	1323.42	226.328	1323.42	273.319	1323.42	147.743	1323.42	213.924	1323.42	182.984	1323.42	252.413	1323.42	357.457	1323.42	314.701	1323.42	318.165	1323.42	214.72	1323.42	164.02	1323.42	261.519	1323.42	130.814	1323.42	110.525	1323.42	261.519	1323.42	221.085	1323.42	404.539	1323.42	77.2002	1323.42	110.525
1324.9	102.825	1324.9	170.038	1324.9	203.816	1324.9	244.991	1324.9	173.267	1324.9	139.199	1324.9	102.813	1324.9	294.989	1324.9	125.804	1324.9	258.911	1324.9	104.929	1324.9	228.071	1324.9	305.12	1324.9	330.417	1324.9	260.653	1324.9	191.807	1324.9	202.077	1324.9	221.434	1324.9	261.597	1324.9	103.445	1324.9	221.434	1324.9	188.888	1324.9	200.399	1324.9	130.785	1324.9	103.445
1326.38	149.302	1326.38	147.18	1326.38	171.193	1326.38	219.097	1326.38	87.1669	1326.38	214.778	1326.38	228.345	1326.38	253.674	1326.38	252.918	1326.38	358.842	1326.38	226.929	1326.38	223.705	1326.38	377.8	1326.38	281.149	1326.38	307.108	1326.38	397.946	1326.38	205.17	1326.38	394.29	1326.38	378.363	1326.38	291.398	1326.38	394.29	1326.38	277.656	1326.38	187.267	1326.38	-20.5367	1326.38	291.398
1327.85	235.804	1327.85	151.343	1327.85	319.587	1327.85	71.1763	1327.85	46.0645	1327.85	99.3467	1327.85	22.9266	1327.85	213.375	1327.85	189.086	1327.85	351.718	1327.85	131.983	1327.85	213.315	1327.85	368.498	1327.85	175.899	1327.85	268.531	1327.85	218.136	1327.85	269.302	1327.85	297.087	1327.85	301.114	1327.85	161.384	1327.85	297.087	1327.85	375.389	1327.85	217.142	1327.85	15.236	1327.85	161.384
1329.33	146.339	1329.33	97.5313	1329.33	5.6669e-05	1329.33	95.2305	1329.33	230.961	1329.33	141.904	1329.33	148.558	1329.33	110.093	1329.33	141.31	1329.33	274.539	1329.33	196.092	1329.33	293.904	1329.33	316.215	1329.33	312.668	1329.33	302.923	1329.33	157.378	1329.33	145.473	1329.33	337.825	1329.33	232.849	1329.33	252.406	1329.33	337.825	1329.33	332.089	1329.33	351.025	1329.33	141.105	1329.33	252.406
1330.81	139.916	1330.81	205.749	1330.81	167.923	1330.81	200.262	1330.81	86.856	1330.81	176.452	1330.81	260.239	1330.81	293.832	1330.81	255.59	1330.81	197.307	1330.81	257.254	1330.81	275.472	1330.81	193.953	1330.81	409.458	1330.81	303.286	1330.81	287.675	1330.81	137.685	1330.81	300.504	1330.81	273.57	1330.81	255.465	1330.81	300.504	1330.81	246.758	1330.81	239.915	1330.81	137.071	1330.81	255.465
1332.28	28.5457	1332.28	-3.86289e-06	1332.28	257.908	1332.28	67.2744	1332.28	170.751	1332.28	246.991	1332.28	171.973	1332.28	150.593	1332.28	268.929	1332.28	294.022	1332.28	161.469	1332.28	343.021	1332.28	270.714	1332.28	302.271	1332.28	215.618	1332.28	278.026	1332.28	312.938	1332.28	316.124	1332.28	218.276	1332.28	279.561	1332.28	316.124	1332.28	173.398	1332.28	252.812	1332.28	175.137	1332.28	279.561
1333.76	186.237	1333.76	182.464	1333.76	151.954	1333.76	185.269	1333.76	180.648	1333.76	230.523	1333.76	165.759	1333.76	165.378	1333.76	303.326	1333.76	349.684	1333.76	194.737	1333.76	329.552	1333.76	417.498	1333.76	418.109	1333.76	386.922	1333.76	240.432	1333.76	389.234	1333.76	446.685	1333.76	331.968	1333.76	222.695	1333.76	446.685	1333.76	299.009	1333.76	371.718	1333.76	248.302	1333.76	222.695
1335.23	-0.000170578	1335.23	119.003	1335.23	192.063	1335.23	275.25	1335.23	124.546	1335.23	168.048	1335.23	176.6	1335.23	194.19	1335.23	162.783	1335.23	395.296	1335.23	349.056	1335.23	194.067	1335.23	392.307	1335.23	227.972	1335.23	368.198	1335.23	259.894	1335.23	207.572	1335.23	313.188	1335.23	275.646	1335.23	321.869	1335.23	313.188	1335.23	173.594	1335.23	192.63	1335.23	279.569	1335.23	321.869
1336.7	152.157	1336.7	218.618	1336.7	167.234	1336.7	160.22	1336.7	203.447	1336.7	314.567	1336.7	321.495	1336.7	321.029	1336.7	336.301	1336.7	569.856	1336.7	307.425	1336.7	268.567	1336.7	270.142	1336.7	402.863	1336.7	402.447	1336.7	307.414	1336.7	345.955	1336.7	365.633	1336.7	410.311	1336.7	372.083	1336.7	365.633	1336.7	365.154	1336.7	424.55	1336.7	357.939	1336.7	372.083
1338.17	258.461	1338.17	211.311	1338.17	245.469	1338.17	314.18	1338.17	308.351	1338.17	338.082	1338.17	239.445	1338.17	261.9	1338.17	427.881	1338.17	478.367	1338.17	414.844	1338.17	460.053	1338.17	457.005	1338.17	463.782	1338.17	577.67	1338.17	429.991	1338.17	362.382	1338.17	504.019	1338.17	440.964	1338.17	398.338	1338.17	504.019	1338.17	452.692	1338.17	452.478	1338.17	450.412	1338.17	398.338
1339.65	78.9139	1339.65	275.08	1339.65	141.768	1339.65	317.136	1339.65	296.259	1339.65	312.594	1339.65	176.453	1339.65	308.803	1339.65	439.523	1339.65	500.829	1339.65	422.311	1339.65	375.527	1339.65	489.897	1339.65	673.731	1339.65	513.867	1339.65	446.627	1339.65	558.855	1339.65	614.347	1339.65	567.605	1339.65	439.636	1339.65	614.347	1339.65	515.209	1339.65	470.414	1339.65	335.99	1339.65	439.636
1341.12	210.516	1341.12	404.928	1341.12	221.131	1341.12	364.089	1341.12	464.172	1341.12	508.103	1341.12	422.517	1341.12	427.741	1341.12	446.229	1341.12	588.243	1341.12	480.826	1341.12	420.99	1341.12	632.818	1341.12	601.712	1341.12	557.039	1341.12	503.322	1341.12	498.374	1341.12	707.618	1341.12	538.235	1341.12	577.977	1341.12	707.618	1341.12	482.707	1341.12	669.357	1341.12	517.673	1341.12	577.977
1342.59	108.269	1342.59	273.853	1342.59	269.559	1342.59	390.042	1342.59	467.092	1342.59	363.611	1342.59	315.64	1342.59	512.717	1342.59	443	1342.59	535.61	1342.59	510.388	1342.59	669.443	1342.59	606.771	1342.59	546.726	1342.59	509.188	1342.59	430.077	1342.59	459.941	1342.59	664.832	1342.59	550.853	1342.59	627.361	1342.59	664.832	1342.59	619.188	1342.59	605.307	1342.59	390.463	1342.59	627.361
1344.06	185.172	1344.06	127.858	1344.06	277.052	1344.06	424	1344.06	435.018	1344.06	493.119	1344.06	413.821	1344.06	474.731	1344.06	528.835	1344.06	662.931	1344.06	598.995	1344.06	544.889	1344.06	680.755	1344.06	557.774	1344.06	673.314	1344.06	574.891	1344.06	607.554	1344.06	774.989	1344.06	576.462	1344.06	658.79	1344.06	774.989	1344.06	601.654	1344.06	674.265	1344.06	423.36	1344.06	658.79
1345.53	92.2276	1345.53	348.941	1345.53	408.61	1345.53	366.965	1345.53	513.952	1345.53	568.627	1345.53	321.062	1345.53	549.788	1345.53	534.736	1345.53	702.207	1345.53	612.646	1345.53	589.328	1345.53	675.773	1345.53	520.858	1345.53	782.417	1345.53	655.766	1345.53	633.216	1345.53	766.089	1345.53	757.061	1345.53	677.265	1345.53	766.089	1345.53	692.107	1345.53	609.231	1345.53	659.365	1345.53	677.265
1347	71.4354	1347	152.103	1347	245.233	1347	296.941	1347	370.895	1347	502.138	1347	476.363	1347	490.889	1347	546.703	1347	640.439	1347	515.34	1347	693.761	1347	654.825	1347	617.978	1347	731.5	1347	529.703	1347	500.927	1347	736.134	1347	806.65	1347	618.786	1347	736.134	1347	566.55	1347	590.205	1347	451.479	1347	618.786
1348.47	182.796	1348.47	315.344	1348.47	331.922	1348.47	385.931	1348.47	578.848	1348.47	530.652	1348.47	573.725	1348.47	555.036	1348.47	636.738	1348.47	793.628	1348.47	821.076	1348.47	862.192	1348.47	778.913	1348.47	760.137	1348.47	775.562	1348.47	616.7	1348.47	757.687	1348.47	789.124	1348.47	819.232	1348.47	741.353	1348.47	789.124	1348.47	747.984	1348.47	833.186	1348.47	583.702	1348.47	741.353
1349.94	233.309	1349.94	453.665	1349.94	354.676	1349.94	389.939	1349.94	421.811	1349.94	589.17	1349.94	589.149	1349.94	450.232	1349.94	620.84	1349.94	816.776	1349.94	891.851	1349.94	814.62	1349.94	853.037	1349.94	802.335	1349.94	804.606	1349.94	714.76	1349.94	906.497	1349.94	876.059	1349.94	898.806	1349.94	783.968	1349.94	876.059	1349.94	847.413	1349.94	888.174	1349.94	770.035	1349.94	783.968
1351.41	350.976	1351.41	462.065	1351.41	484.497	1351.41	536.968	1351.41	667.786	1351.41	555.694	1351.41	690.634	1351.41	652.479	1351.41	753.01	1351.41	869.882	1351.41	924.665	1351.41	829.047	1351.41	910.197	1351.41	978.573	1351.41	946.631	1351.41	800.881	1351.41	934.357	1351.41	1025.94	1351.41	980.373	1351.41	959.631	1351.41	1025.94	1351.41	858.838	1351.41	1000.17	1351.41	777.477	1351.41	959.631
1352.87	168.796	1352.87	436.545	1352.87	456.383	1352.87	520.023	1352.87	509.773	1352.87	585.224	1352.87	589.181	1352.87	682.779	1352.87	671.248	1352.87	886.95	1352.87	930.517	1352.87	827.475	1352.87	959.396	1352.87	871.853	1352.87	969.639	1352.87	933.065	1352.87	899.268	1352.87	992.767	1352.87	982.933	1352.87	993.343	1352.87	992.767	1352.87	916.261	1352.87	1095.17	1352.87	799.03	1352.87	993.343
1354.34	148.769	1354.34	370.104	1354.34	401.335	1354.34	470.107	1354.34	514.774	1354.34	744.762	1354.34	539.792	1354.34	749.135	1354.34	714.555	1354.34	837.979	1354.34	879.403	1354.34	802.906	1354.34	848.634	1354.34	894.175	1354.34	1041.63	1354.34	885.311	1354.34	907.229	1354.34	1046.54	1354.34	990.489	1354.34	1010.1	1354.34	1046.54	1354.34	1022.69	1354.34	959.184	1354.34	949.694	1354.34	1010.1
1355.81	20.8956	1355.81	520.742	1355.81	423.352	1355.81	490.223	1355.81	632.789	1355.81	756.309	1355.81	575.465	1355.81	635.55	1355.81	943.931	1355.81	1010.97	1355.81	858.323	1355.81	862.341	1355.81	1047.91	1355.81	971.541	1355.81	1033.61	1355.81	902.62	1355.81	1074.24	1355.81	1194.26	1355.81	1023.04	1355.81	909.914	1355.81	1194.26	1355.81	944.114	1355.81	1063.2	1355.81	862.468	1355.81	909.914
1357.27	243.175	1357.27	331.46	1357.27	389.436	1357.27	498.377	1357.27	644.82	1357.27	591.865	1357.27	712.203	1357.27	646.025	1357.27	774.376	1357.27	1047.93	1357.27	952.275	1357.27	975.781	1357.27	996.23	1357.27	932.952	1357.27	1017.57	1357.27	870.992	1357.27	1049.31	1357.27	1095.94	1357.27	960.586	1357.27	984.774	1357.27	1095.94	1357.27	1057.55	1357.27	1134.23	1357.27	1021.35	1357.27	984.774
1358.74	332.606	1358.74	385.257	1358.74	540.584	1358.74	702.571	1358.74	627.867	1358.74	730.433	1358.74	721.004	1358.74	788.564	1358.74	898.892	1358.74	967.85	1358.74	960.257	1358.74	977.228	1358.74	1014.59	1358.74	1074.41	1358.74	1125.52	1358.74	1078.43	1358.74	1089.42	1358.74	1206.56	1358.74	1147.13	1358.74	1180.68	1358.74	1206.56	1358.74	1223.99	1358.74	1088.26	1358.74	1010.35	1358.74	1180.68
1360.2	102.189	1360.2	553.132	1360.2	571.798	1360.2	604.811	1360.2	802.932	1360.2	684.014	1360.2	749.87	1360.2	827.169	1360.2	836.476	1360.2	1027.74	1360.2	1010.27	1360.2	987.684	1360.2	1003.99	1360.2	1103.91	1360.2	1131.46	1360.2	1141.92	1360.2	1083.59	1360.2	1093.13	1360.2	1250.67	1360.2	1275.65	1360.2	1093.13	1360.2	1093.45	1360.2	1100.3	1360.2	921.459	1360.2	1275.65
1361.67	170.924	1361.67	331.086	1361.67	445.078	1361.67	561.1	1361.67	648.015	1361.67	724.608	1361.67	779.8	1361.67	610.842	1361.67	880.131	1361.67	863.597	1361.67	989.304	1361.67	854.15	1361.67	1117.44	1361.67	1081.46	1361.67	957.388	1361.67	1068.48	1361.67	1037.81	1361.67	1029.65	1361.67	1041.21	1361.67	1076.66	1361.67	1029.65	1361.67	1040.92	1361.67	1112.35	1361.67	938.677	1361.67	1076.66
1363.13	196.809	1363.13	392.118	1363.13	391.421	1363.13	634.443	1363.13	708.118	1363.13	824.217	1363.13	667.794	1363.13	686.586	1363.13	848.856	1363.13	935.424	1363.13	977.365	1363.13	954.628	1363.13	1016.92	1363.13	972.061	1363.13	1171.31	1363.13	1041.11	1363.13	1036.08	1363.13	1097.12	1363.13	1118.75	1363.13	1115.72	1363.13	1097.12	1363.13	1102.41	1363.13	1084.4	1363.13	1013.01	1363.13	1115.72
1364.59	150.844	1364.59	368.227	1364.59	389.83	1364.59	547.844	1364.59	654.241	1364.59	655.841	1364.59	727.854	1364.59	820.403	1364.59	803.651	1364.59	1097.22	1364.59	984.449	1364.59	999.12	1364.59	1079.46	1364.59	1023.71	1364.59	1032.22	1364.59	973.791	1364.59	942.408	1364.59	1124.55	1364.59	1103.29	1364.59	1151.84	1364.59	1124.55	1364.59	1090.91	1364.59	1042.46	1364.59	786.447	1364.59	1151.84
1366.06	210.028	1366.06	295.414	1366.06	538.302	1366.06	502.307	1366.06	673.386	1366.06	760.483	1366.06	700.979	1366.06	581.297	1366.06	766.516	1366.06	783.993	1366.06	1046.55	1366.06	1027.63	1366.06	919.032	1366.06	1103.41	1366.06	1019.12	1366.06	1094.54	1366.06	934.785	1366.06	1185.93	1366.06	992.827	1366.06	1033.01	1366.06	1185.93	1366.06	1033.45	1366.06	1104.53	1366.06	859.998	1366.06	1033.01
1367.52	213.359	1367.52	444.677	1367.52	611.838	1367.52	509.838	1367.52	640.554	1367.52	688.144	1367.52	712.169	1367.52	726.27	1367.52	886.45	1367.52	878.738	1367.52	922.673	1367.52	836.149	1367.52	934.654	1367.52	1015.16	1367.52	1122.02	1367.52	885.347	1367.52	1040.21	1367.52	1140.27	1367.52	1081.37	1367.52	1052.23	1367.52	1140.27	1367.52	1101	1367.52	971.603	1367.52	977.659	1367.52	1052.23
1368.98	236.836	1368.98	623.016	1368.98	504.437	1368.98	491.44	1368.98	556.746	1368.98	584.824	1368.98	720.424	1368.98	764.324	1368.98	849.455	1368.98	1069.46	1368.98	968.81	1368.98	943.691	1368.98	947.321	1368.98	973.96	1368.98	978.908	1368.98	981.218	1368.98	893.695	1368.98	1211.56	1368.98	1039.91	1368.98	990.505	1368.98	1211.56	1368.98	1094.59	1368.98	1187.68	1368.98	995.429	1368.98	990.505
1370.44	314.459	1370.44	406.431	1370.44	724.099	1370.44	615.119	1370.44	849.963	1370.44	706.526	1370.44	729.744	1370.44	747.462	1370.44	923.529	1370.44	962.157	1370.44	980.96	1370.44	970.253	1370.44	1015.04	1370.44	973.813	1370.44	1072.8	1370.44	1026.15	1370.44	1086.23	1370.44	1162.81	1370.44	1075.46	1370.44	1071.83	1370.44	1162.81	1370.44	1140.21	1370.44	999.771	1370.44	960.308	1370.44	1071.83
1371.9	225.225	1371.9	433.92	1371.9	661.823	1371.9	559.879	1371.9	605.205	1371.9	800.249	1371.9	693.129	1371.9	668.687	1371.9	847.673	1371.9	953.834	1371.9	921.12	1371.9	984.836	1371.9	993.795	1371.9	963.72	1371.9	1127.68	1371.9	944.144	1371.9	996.814	1371.9	1105.02	1371.9	1014.02	1371.9	1094.21	1371.9	1105.02	1371.9	1161.86	1371.9	1160.87	1371.9	1033.3	1371.9	1094.21
1373.36	280.134	1373.36	297.484	1373.36	492.609	1373.36	367.725	1373.36	623.476	1373.36	582.996	1373.36	801.58	1373.36	804.001	1373.36	983.885	1373.36	918.491	1373.36	803.29	1373.36	891.443	1373.36	917.603	1373.36	991.681	1373.36	874.569	1373.36	928.198	1373.36	980.451	1373.36	1103.19	1373.36	1014.58	1373.36	1048.64	1373.36	1103.19	1373.36	1066.56	1373.36	1020.97	1373.36	901.39	1373.36	1048.64
1374.82	193.183	1374.82	350.12	1374.82	364.455	1374.82	573.662	1374.82	569.774	1374.82	708.768	1374.82	782.095	1374.82	860.408	1374.82	803.167	1374.82	796.131	1374.82	831.465	1374.82	943.075	1374.82	944.458	1374.82	884.697	1374.82	1001.46	1374.82	989.312	1374.82	1033.14	1374.82	1104.31	1374.82	1081.14	1374.82	1027.13	1374.82	1104.31	1374.82	911.294	1374.82	1163.07	1374.82	902.592	1374.82	1027.13
1376.28	239.371	1376.28	352.829	1376.28	377.361	1376.28	367.695	1376.28	500.102	1376.28	682.566	1376.28	708.676	1376.28	636.91	1376.28	782.517	1376.28	814.754	1376.28	982.643	1376.28	824.734	1376.28	844.36	1376.28	809.767	1376.28	970.344	1376.28	1012.49	1376.28	890.88	1376.28	1088.41	1376.28	1039.72	1376.28	1005.67	1376.28	1088.41	1376.28	953.076	1376.28	919.184	1376.28	802.901	1376.28	1005.67
1377.74	142.695	1377.74	337.609	1377.74	376.327	1377.74	346.83	1377.74	532.46	1377.74	682.391	1377.74	743.321	1377.74	663.51	1377.74	773.935	1377.74	855.363	1377.74	1043.82	1377.74	696.422	1377.74	870.311	1377.74	822.893	1377.74	1048.23	1377.74	782.718	1377.74	1072.67	1377.74	1154.46	1377.74	959.302	1377.74	1070.26	1377.74	1154.46	1377.74	962.907	1377.74	917.302	1377.74	933.314	1377.74	1070.26
1379.2	357.154	1379.2	343.46	1379.2	548.352	1379.2	387.071	1379.2	577.851	1379.2	583.245	1379.2	582.031	1379.2	647.211	1379.2	685.42	1379.2	855.959	1379.2	876.999	1379.2	778.14	1379.2	916.31	1379.2	855.075	1379.2	955.131	1379.2	885.009	1379.2	968.514	1379.2	1082.48	1379.2	1069.9	1379.2	939.901	1379.2	1082.48	1379.2	837.791	1379.2	909.425	1379.2	844.832	1379.2	939.901
1380.65	326.746	1380.65	319.38	1380.65	427.434	1380.65	355.424	1380.65	516.274	1380.65	504.129	1380.65	598.804	1380.65	493.016	1380.65	631.973	1380.65	862.544	1380.65	878.171	1380.65	754.89	1380.65	926.358	1380.65	790.314	1380.65	963.032	1380.65	784.357	1380.65	810.406	1380.65	880.461	1380.65	828.5	1380.65	1002.6	1380.65	880.461	1380.65	837.73	1380.65	999.555	1380.65	783.454	1380.65	1002.6
1382.11	308.469	1382.11	423.368	1382.11	381.573	1382.11	537.893	1382.11	598.731	1382.11	486.045	1382.11	577.642	1382.11	732.927	1382.11	684.592	1382.11	826.121	1382.11	882.335	1382.11	783.673	1382.11	847.455	1382.11	818.61	1382.11	925.941	1382.11	879.763	1382.11	969.348	1382.11	1046.41	1382.11	877.117	1382.11	902.347	1382.11	1046.41	1382.11	895.73	1382.11	853.69	1382.11	783.177	1382.11	902.347
1383.57	113.319	1383.57	379.424	1383.57	409.769	1383.57	443.486	1383.57	510.224	1383.57	496.993	1383.57	612.543	1383.57	634.947	1383.57	656.277	1383.57	791.689	1383.57	890.489	1383.57	604.493	1383.57	820.601	1383.57	741.964	1383.57	834.859	1383.57	931.224	1383.57	1023.34	1383.57	1038.33	1383.57	967.747	1383.57	897.148	1383.57	1038.33	1383.57	1032.79	1383.57	951.83	1383.57	871.002	1383.57	897.148
1385.02	90.2957	1385.02	382.545	1385.02	270.019	1385.02	377.206	1385.02	337.754	1385.02	482.974	1385.02	534.508	1385.02	590.08	1385.02	626.027	1385.02	778.253	1385.02	682.629	1385.02	660.35	1385.02	656.796	1385.02	649.375	1385.02	693.787	1385.02	771.741	1385.02	816.38	1385.02	979.224	1385.02	787.392	1385.02	726.002	1385.02	979.224	1385.02	687.924	1385.02	827.975	1385.02	756.926	1385.02	726.002
1386.48	283.395	1386.48	386.731	1386.48	408.323	1386.48	536.06	1386.48	526.321	1386.48	635.992	1386.48	591.535	1386.48	627.328	1386.48	629.841	1386.48	849.813	1386.48	829.752	1386.48	636.246	1386.48	826.04	1386.48	957.845	1386.48	829.726	1386.48	903.312	1386.48	826.469	1386.48	919.086	1386.48	954.052	1386.48	919.908	1386.48	919.086	1386.48	908.125	1386.48	839.125	1386.48	758.949	1386.48	919.908
1387.93	252.615	1387.93	313.981	1387.93	307.68	1387.93	361.054	1387.93	458.927	1387.93	510.046	1387.93	550.625	1387.93	495.694	1387.93	656.72	1387.93	561.372	1387.93	685.855	1387.93	613.184	1387.93	769.334	1387.93	681.374	1387.93	724.679	1387.93	724.937	1387.93	825.605	1387.93	960.922	1387.93	888.73	1387.93	679.865	1387.93	960.922	1387.93	704.402	1387.93	806.28	1387.93	762.069	1387.93	679.865
1389.39	142.952	1389.39	307.293	1389.39	247.089	1389.39	280.193	1389.39	433.574	1389.39	352.138	1389.39	420.776	1389.39	399.181	1389.39	431.661	1389.39	681.932	1389.39	688.936	1389.39	610.164	1389.39	515.677	1389.39	530.961	1389.39	794.646	1389.39	554.615	1389.39	723.789	1389.39	775.733	1389.39	717.425	1389.39	472.874	1389.39	775.733	1389.39	672.757	1389.39	735.439	1389.39	593.285	1389.39	472.874
1390.84	228.403	1390.84	304.665	1390.84	332.549	1390.84	347.482	1390.84	396.262	1390.84	390.269	1390.84	472.988	1390.84	439.793	1390.84	623.664	1390.84	502.494	1390.84	746.99	1390.84	541.189	1390.84	602.069	1390.84	567.608	1390.84	642.629	1390.84	676.344	1390.84	629.019	1390.84	718.521	1390.84	627.14	1390.84	649.934	1390.84	718.521	1390.84	736.195	1390.84	735.603	1390.84	604.595	1390.84	649.934
1392.29	201.967	1392.29	177.096	1392.29	291.058	1392.29	277.929	1392.29	350.994	1392.29	305.441	1392.29	408.262	1392.29	449.532	1392.29	399.727	1392.29	369.06	1392.29	484.015	1392.29	377.261	1392.29	406.511	1392.29	364.314	1392.29	583.63	1392.29	583.123	1392.29	522.296	1392.29	514.287	1392.29	633.875	1392.29	562.045	1392.29	514.287	1392.29	480.72	1392.29	557.77	1392.29	370.998	1392.29	562.045
1393.75	179.639	1393.75	245.586	1393.75	173.616	1393.75	145.538	1393.75	309.769	1393.75	161.656	1393.75	487.595	1393.75	207.402	1393.75	570.852	1393.75	460.633	1393.75	590.007	1393.75	435.381	1393.75	495.003	1393.75	472.079	1393.75	409.651	1393.75	440.952	1393.75	445.617	1393.75	611.033	1393.75	632.633	1393.75	535.206	1393.75	611.033	1393.75	552.336	1393.75	656.942	1393.75	445.491	1393.75	535.206
1395.2	352.415	1395.2	247.131	1395.2	337.22	1395.2	216.317	1395.2	357.59	1395.2	480.914	1395.2	410.988	1395.2	387.405	1395.2	437.035	1395.2	683.215	1395.2	446.962	1395.2	567.552	1395.2	598.543	1395.2	400.905	1395.2	538.692	1395.2	558.829	1395.2	663.982	1395.2	595.76	1395.2	529.413	1395.2	541.416	1395.2	595.76	1395.2	604.047	1395.2	598.118	1395.2	596.073	1395.2	541.416
1396.65	100.294	1396.65	226.731	1396.65	286.87	1396.65	308.271	1396.65	278.457	1396.65	255.217	1396.65	276.439	1396.65	313.545	1396.65	416.276	1396.65	306.808	1396.65	555.878	1396.65	371.775	1396.65	475.133	1396.65	327.79	1396.65	478.756	1396.65	360.753	1396.65	446.391	1396.65	450.472	1396.65	482.218	1396.65	485.676	1396.65	450.472	1396.65	387.858	1396.65	540.297	1396.65	388.743	1396.65	485.676
1398.1	193.271	1398.1	397.384	1398.1	348.564	1398.1	154.406	1398.1	222.373	1398.1	278.567	1398.1	348.949	1398.1	212.824	1398.1	363.574	1398.1	456.415	1398.1	644.75	1398.1	209.052	1398.1	265.771	1398.1	346.736	1398.1	382.844	1398.1	374.723	1398.1	367.842	1398.1	485.168	1398.1	454.048	1398.1	436.985	1398.1	485.168	1398.1	474.772	1398.1	501.479	1398.1	412.498	1398.1	436.985
1399.55	145.343	1399.55	286.087	1399.55	124.302	1399.55	303.729	1399.55	280.338	1399.55	172.964	1399.55	281.515	1399.55	247.246	1399.55	397.927	1399.55	439.036	1399.55	524.575	1399.55	333.386	1399.55	383.458	1399.55	296.741	1399.55	351.958	1399.55	349.737	1399.55	379.335	1399.55	393.852	1399.55	410.906	1399.55	404.342	1399.55	393.852	1399.55	320.794	1399.55	365.665	1399.55	246.336	1399.55	404.342
1401	346.505	1401	220.84	1401	306.08	1401	26.2469	1401	245.354	1401	218.411	1401	251.138	1401	147.815	1401	302.335	1401	259.675	1401	337.349	1401	223.778	1401	171.194	1401	149.807	1401	374.099	1401	311.794	1401	208.869	1401	408.526	1401	299.792	1401	268.747	1401	408.526	1401	258.929	1401	423.853	1401	196.256	1401	268.747
1402.45	303.755	1402.45	39.6406	1402.45	241.899	1402.45	93.9651	1402.45	117.422	1402.45	272.908	1402.45	364.817	1402.45	344.533	1402.45	344.796	1402.45	298.334	1402.45	385.069	1402.45	173.229	1402.45	384.978	1402.45	266.933	1402.45	256.269	1402.45	262.893	1402.45	327.442	1402.45	334.19	1402.45	337.708	1402.45	297.199	1402.45	334.19	1402.45	325.18	1402.45	235.044	1402.45	285.255	1402.45	297.199
1403.9	190.087	1403.9	221.487	1403.9	246.755	1403.9	120.891	1403.9	96.5428	1403.9	211.458	1403.9	142.55	1403.9	207.403	1403.9	327.309	1403.9	360.015	1403.9	423.731	1403.9	242.743	1403.9	229.81	1403.9	267.119	1403.9	299.47	1403.9	254.032	1403.9	274.054	1403.9	270.848	1403.9	276.655	1403.9	206.697	1403.9	270.848	1403.9	368.553	1403.9	284.237	1403.9	326.332	1403.9	206.697
1405.35	147.499	1405.35	30.376	1405.35	49.6486	1405.35	21.0302	1405.35	-7.28102	1405.35	151.062	1405.35	215.336	1405.35	60.4297	1405.35	187.873	1405.35	307.721	1405.35	219.33	1405.35	109.321	1405.35	186.689	1405.35	214.365	1405.35	104.704	1405.35	159.21	1405.35	215.704	1405.35	228.5	1405.35	127.635	1405.35	220.241	1405.35	228.5	1405.35	262.052	1405.35	209.433	1405.35	303.483	1405.35	220.241
1406.8	125.985	1406.8	139.307	1406.8	174.577	1406.8	61.3905	1406.8	208.951	1406.8	-0.27969	1406.8	170.176	1406.8	268.615	1406.8	280.485	1406.8	340.454	1406.8	305.863	1406.8	106.964	1406.8	129.616	1406.8	98.6712	1406.8	215.972	1406.8	179.425	1406.8	325.39	1406.8	206.15	1406.8	216.649	1406.8	177.829	1406.8	206.15	1406.8	209.682	1406.8	199.63	1406.8	146.706	1406.8	177.829
1408.24	230.542	1408.24	153.278	1408.24	180.539	1408.24	28.9784	1408.24	112.241	1408.24	115.436	1408.24	123.067	1408.24	34.963	1408.24	334.145	1408.24	164.216	1408.24	351.326	1408.24	103.676	1408.24	209.589	1408.24	126.037	1408.24	210.276	1408.24	178.675	1408.24	190.111	1408.24	304.799	1408.24	141.699	1408.24	163.462	1408.24	304.799	1408.24	144.447	1408.24	193.829	1408.24	-0.000114816	1408.24	163.462
1409.69	309.165	1409.69	279.286	1409.69	235.532	1409.69	147.801	1409.69	115.59	1409.69	147.209	1409.69	129.009	1409.69	233.477	1409.69	236.851	1409.69	247.009	1409.69	374.715	1409.69	157.458	1409.69	264.609	1409.69	226.463	1409.69	219.618	1409.69	116.96	1409.69	213.866	1409.69	324.45	1409.69	231.786	1409.69	201.138	1409.69	324.45	1409.69	154.352	1409.69	241.03	1409.69	217.323	1409.69	201.138
1411.14	164.85	1411.14	39.3286	1411.14	45.5552	1411.14	51.8647	1411.14	-1.62551e-05	1411.14	118.042	1411.14	4.33601e-05	1411.14	31.1596	1411.14	213.602	1411.14	48.8372	1411.14	234.025	1411.14	24.3116	1411.14	106.674	1411.14	206.947	1411.14	3.6469e-05	1411.14	110.277	1411.14	166.655	1411.14	154.104	1411.14	32.9111	1411.14	98.8569	1411.14	154.104	1411.14	106.402	1411.14	230.231	1411.14	56.7333	1411.14	98.8569
1412.58	188.591	1412.58	169.405	1412.58	74.6063	1412.58	166.177	1412.58	96.7828	1412.58	98.9364	1412.58	104.464	1412.58	12.0149	1412.58	195.395	1412.58	58.7019	1412.58	61.2531	1412.58	103.24	1412.58	38.7852	1412.58	50.4917	1412.58	108.757	1412.58	139.624	1412.58	70.4744	1412.58	161.764	1412.58	60.0766	1412.58	104.617	1412.58	161.764	1412.58	110.602	1412.58	214.433	1412.58	27.2258	1412.58	104.617
1414.03	192.385	1414.03	186.511	1414.03	98.6835	1414.03	31.7454	1414.03	24.6611	1414.03	14.8934	1414.03	145.996	1414.03	112.046	1414.03	47.2293	1414.03	85.6058	1414.03	416.394	1414.03	82.2436	1414.03	180.941	1414.03	2.09483	1414.03	164.589	1414.03	6.47882e-05	1414.03	117.325	1414.03	110.432	1414.03	54.2838	1414.03	128.418	1414.03	110.432	1414.03	72.9568	1414.03	146.636	1414.03	228.794	1414.03	128.418
1415.47	379.226	1415.47	273.646	1415.47	182.785	1415.47	-0.42351	1415.47	95.6332	1415.47	36.9145	1415.47	186.594	1415.47	271.257	1415.47	211.103	1415.47	240.552	1415.47	130.443	1415.47	135.326	1415.47	36.141	1415.47	148.757	1415.47	184.494	1415.47	153.195	1415.47	144.204	1415.47	174.111	1415.47	105.534	1415.47	120.259	1415.47	174.111	1415.47	96.4714	1415.47	342.839	1415.47	191.431	1415.47	120.259
1416.92	272.109	1416.92	142.807	1416.92	146.908	1416.92	64.6779	1416.92	42.6975	1416.92	2.0014	1416.92	91.2536	1416.92	177.65	1416.92	95.0147	1416.92	111.542	1416.92	341.397	1416.92	45.4885	1416.92	96.3846	1416.92	111.477	1416.92	70.471	1416.92	75.4144	1416.92	224.11	1416.92	201.802	1416.92	141.829	1416.92	58.1387	1416.92	201.802	1416.92	171.151	1416.92	213.042	1416.92	143.131	1416.92	58.1387
1418.36	242.029	1418.36	166.992	1418.36	177.052	1418.36	89.057	1418.36	92.8518	1418.36	19.1556	1418.36	101.972	1418.36	80.2303	1418.36	75.9621	1418.36	190.579	1418.36	197.251	1418.36	-0.26641	1418.36	91.6711	1418.36	23.2549	1418.36	164.517	1418.36	85.6561	1418.36	97.0428	1418.36	11.5086	1418.36	218.171	1418.36	73.0561	1418.36	11.5086	1418.36	0.000318614	1418.36	63.2449	1418.36	118.887	1418.36	73.0561
1419.8	293.981	1419.8	251.197	1419.8	287.214	1419.8	39.7212	1419.8	88.0944	1419.8	45.3786	1419.8	158.747	1419.8	-5.31843e-06	1419.8	123.943	1419.8	38.666	1419.8	-0.000171973	1419.8	63.0632	1419.8	-4.55242e-06	1419.8	87.0906	1419.8	55.6281	1419.8	35.9185	1419.8	-5.4696e-05	1419.8	113.233	1419.8	176.561	1419.8	19.0102	1419.8	113.233	1419.8	9.27338	1419.8	186.447	1419.8	173.692	1419.8	19.0102
1421.25	299.96	1421.25	213.421	1421.25	215.392	1421.25	149.678	1421.25	82.4229	1421.25	78.672	1421.25	108.574	1421.25	127.036	1421.25	150.957	1421.25	78.8054	1421.25	193.236	1421.25	91.4794	1421.25	265.297	1421.25	168.983	1421.25	119.803	1421.25	85.1999	1421.25	196.765	1421.25	170.976	1421.25	4.65519e-05	1421.25	-1.93322e-05	1421.25	170.976	1421.25	121.64	1421.25	202.648	1421.25	197.54	1421.25	-1.93322e-05
1422.69	314.959	1422.69	286.66	1422.69	121.584	1422.69	-18.0646	1422.69	87.8353	1422.69	8.03746	1422.69	62.4492	1422.69	172.187	1422.69	-6.25383e-05	1422.69	3.23289e-05	1422.69	316.404	1422.69	52.9844	1422.69	170.634	1422.69	99.933	1422.69	43.0383	1422.69	29.4983	1422.69	14.5406	1422.69	202.743	1422.69	33.9625	1422.69	90.4635	1422.69	202.743	1422.69	41.0947	1422.69	169.847	1422.69	243.422	1422.69	90.4635
1424.13	181.975	1424.13	239.913	1424.13	164.787	1424.13	37.5007	1424.13	108.329	1424.13	69.4764	1424.13	280.37	1424.13	141.447	1424.13	215.649	1424.13	156.49	1424.13	267.505	1424.13	69.5803	1424.13	77.012	1424.13	87.9387	1424.13	212.331	1424.13	112.812	1424.13	179.326	1424.13	139.534	1424.13	217.989	1424.13	138.962	1424.13	139.534	1424.13	165.633	1424.13	156.046	1424.13	247.331	1424.13	138.962
1425.57	-0.000280793	1425.57	10.1763	1425.57	-2.04709e-05	1425.57	85.382	1425.57	61.9024	1425.57	53.9906	1425.57	69.3327	1425.57	78.812	1425.57	136.326	1425.57	123.049	1425.57	168.539	1425.57	22.2693	1425.57	141.429	1425.57	5.09581e-05	1425.57	211.679	1425.57	83.1391	1425.57	214.122	1425.57	103.353	1425.57	47.0757	1425.57	57.4924	1425.57	103.353	1425.57	59.2502	1425.57	149.242	1425.57	121.26	1425.57	57.4924
1427.01	188.578	1427.01	236.447	1427.01	172.421	1427.01	95.587	1427.01	57.5521	1427.01	118.581	1427.01	206.333	1427.01	168.277	1427.01	244.029	1427.01	132.675	1427.01	318.508	1427.01	77.0536	1427.01	155.884	1427.01	123.864	1427.01	231.077	1427.01	97.4777	1427.01	156.928	1427.01	193.201	1427.01	59.2187	1427.01	190.054	1427.01	193.201	1427.01	170.94	1427.01	278.436	1427.01	264.202	1427.01	190.054
1428.45	236.133	1428.45	209.723	1428.45	91.8399	1428.45	112.124	1428.45	129.276	1428.45	123.251	1428.45	161.368	1428.45	223.836	1428.45	238.756	1428.45	248.364	1428.45	102.413	1428.45	9.93535	1428.45	23.377	1428.45	40.7874	1428.45	173.524	1428.45	132.826	1428.45	117.746	1428.45	32.083	1428.45	168.415	1428.45	202.645	1428.45	32.083	1428.45	165.697	1428.45	231.627	1428.45	212.148	1428.45	202.645
1429.89	199.663	1429.89	-5.05506e-05	1429.89	145.254	1429.89	0.000237398	1429.89	102.071	1429.89	-4.60984e-06	1429.89	119.432	1429.89	64.4848	1429.89	80.502	1429.89	155.111	1429.89	231.255	1429.89	21.9167	1429.89	188.907	1429.89	40.7697	1429.89	195.015	1429.89	110.181	1429.89	141.576	1429.89	-8.71799e-06	1429.89	60.6594	1429.89	89.2637	1429.89	-8.71799e-06	1429.89	132.515	1429.89	116.815	1429.89	181.09	1429.89	89.2637
1431.33	228.167	1431.33	155.266	1431.33	129.664	1431.33	52.0418	1431.33	58.9354	1431.33	109.187	1431.33	228.523	1431.33	180.218	1431.33	162.265	1431.33	174.914	1431.33	235.037	1431.33	-6.74278e-06	1431.33	148.473	1431.33	114.809	1431.33	162.548	1431.33	98.5422	1431.33	181.417	1431.33	15.733	1431.33	197.949	1431.33	96.9076	1431.33	15.733	1431.33	194.389	1431.33	-2.56544e-06	1431.33	166.02	1431.33	96.9076
1432.77	418.644	1432.77	113.525	1432.77	-29.9323	1432.77	56.2447	1432.77	-71.1348	1432.77	-27.5255	1432.77	223.636	1432.77	32.0295	1432.77	43.0401	1432.77	170.767	1432.77	184.76	1432.77	13.1849	1432.77	156.074	1432.77	23.9025	1432.77	146.118	1432.77	-34.0935	1432.77	89.2717	1432.77	-33.4883	1432.77	43.2804	1432.77	220.575	1432.77	-33.4883	1432.77	110.312	1432.77	247.419	1432.77	118.93	1432.77	220.575
1434.21	139.091	1434.21	154.774	1434.21	228.465	1434.21	138.602	1434.21	188.858	1434.21	60.859	1434.21	236.766	1434.21	194.914	1434.21	175.825	1434.21	144.668	1434.21	234.425	1434.21	75.4457	1434.21	98.7096	1434.21	139.049	1434.21	144.723	1434.21	119.272	1434.21	235.139	1434.21	235.334	1434.21	172.649	1434.21	102.264	1434.21	235.334	1434.21	165.277	1434.21	214.842	1434.21	127.812	1434.21	102.264
1435.65	219.508	1435.65	112.012	1435.65	99.8542	1435.65	80.105	1435.65	8.91043	1435.65	35.3368	1435.65	138.91	1435.65	158.867	1435.65	164.617	1435.65	122.611	1435.65	203.035	1435.65	43.7753	1435.65	69.3785	1435.65	-15.7533	1435.65	193.357	1435.65	48.6364	1435.65	170.02	1435.65	118.199	1435.65	108.049	1435.65	112.972	1435.65	118.199	1435.65	149.279	1435.65	214.268	1435.65	78.6558	1435.65	112.972
1437.08	277.894	1437.08	173.239	1437.08	133.235	1437.08	124.747	1437.08	25.0196	1437.08	10.904	1437.08	165.063	1437.08	145.88	1437.08	198.41	1437.08	69.5928	1437.08	297.591	1437.08	93.1658	1437.08	91.0798	1437.08	152.493	1437.08	47.0182	1437.08	248.998	1437.08	83.9148	1437.08	258.105	1437.08	27.4791	1437.08	221.698	1437.08	258.105	1437.08	118.31	1437.08	136.692	1437.08	287.454	1437.08	221.698
1438.52	230.245	1438.52	134.453	1438.52	187.606	1438.52	77.5196	1438.52	87.1823	1438.52	22.5567	1438.52	92.2205	1438.52	27.9492	1438.52	177.203	1438.52	69.6083	1438.52	176.096	1438.52	124.609	1438.52	151.813	1438.52	70.7863	1438.52	147.702	1438.52	185.353	1438.52	183.824	1438.52	21.0497	1438.52	108.933	1438.52	112.439	1438.52	21.0497	1438.52	95.3641	1438.52	109.114	1438.52	185.197	1438.52	112.439
1439.96	284.562	1439.96	88.6524	1439.96	-15.0327	1439.96	83.4146	1439.96	-43.6048	1439.96	25.2908	1439.96	88.3781	1439.96	-30.9326	1439.96	159.991	1439.96	-0.34707	1439.96	143.55	1439.96	26.0974	1439.96	61.5757	1439.96	-69.876	1439.96	-9.59685	1439.96	59.7014	1439.96	110.749	1439.96	-44.969	1439.96	-6.59357	1439.96	77.1925	1439.96	-44.969	1439.96	32.4333	1439.96	-2.46908	1439.96	199.875	1439.96	77.1925
1441.39	175.843	1441.39	97.8367	1441.39	142.317	1441.39	157.423	1441.39	-36.3453	1441.39	97.1022	1441.39	222.531	1441.39	145.228	1441.39	137.77	1441.39	-2.27793	1441.39	172.957	1441.39	3.62207	1441.39	89.3682	1441.39	98.5041	1441.39	92.1189	1441.39	36.0392	1441.39	57.6886	1441.39	121.047	1441.39	52.8951	1441.39	96.9572	1441.39	121.047	1441.39	119.511	1441.39	41.9393	1441.39	232.48	1441.39	96.9572
1442.83	310.086	1442.83	165.004	1442.83	179.654	1442.83	213.537	1442.83	138.957	1442.83	121.987	1442.83	162.674	1442.83	156.426	1442.83	60.5367	1442.83	161.811	1442.83	252.319	1442.83	-12.8254	1442.83	141.189	1442.83	82.9244	1442.83	130.844	1442.83	215.365	1442.83	104.645	1442.83	69.0963	1442.83	150.394	1442.83	85.7304	1442.83	69.0963	1442.83	218.589	1442.83	124.337	1442.83	284.002	1442.83	85.7304
1444.26	30.2902	1444.26	277.154	1444.26	119.978	1444.26	227.748	1444.26	63.2998	1444.26	-113.061	1444.26	149.804	1444.26	147.653	1444.26	168.287	1444.26	113.914	1444.26	77.6369	1444.26	2.74637	1444.26	66.0369	1444.26	-55.6177	1444.26	122.576	1444.26	120.675	1444.26	41.6172	1444.26	47.1761	1444.26	-4.10078	1444.26	68.5097	1444.26	47.1761	1444.26	195.66	1444.26	74.721	1444.26	158.432	1444.26	68.5097
1445.69	132.454	1445.69	156.285	1445.69	129.288	1445.69	108.045	1445.69	107.678	1445.69	65.9562	1445.69	232.913	1445.69	252.903	1445.69	153.017	1445.69	135.027	1445.69	159.914	1445.69	-12.6716	1445.69	56.9108	1445.69	147.876	1445.69	188.307	1445.69	143.968	1445.69	160.607	1445.69	170.284	1445.69	185.405	1445.69	208.293	1445.69	170.284	1445.69	223.716	1445.69	211.089	1445.69	171.759	1445.69	208.293
1447.13	10.5748	1447.13	119.395	1447.13	81.5833	1447.13	53.4195	1447.13	100.088	1447.13	78.0323	1447.13	159.999	1447.13	100.169	1447.13	159.722	1447.13	42.1444	1447.13	68.153	1447.13	-36.0884	1447.13	219.809	1447.13	55.4017	1447.13	125.036	1447.13	131.241	1447.13	47.6146	1447.13	51.4188	1447.13	57.9065	1447.13	94.0773	1447.13	51.4188	1447.13	50.7497	1447.13	123.437	1447.13	214.973	1447.13	94.0773
1448.56	66.6526	1448.56	21.4837	1448.56	55.8622	1448.56	21.8621	1448.56	-27.473	1448.56	-112.837	1448.56	67.0553	1448.56	103.445	1448.56	-13.6021	1448.56	43.2607	1448.56	102.356	1448.56	18.4866	1448.56	60.7317	1448.56	-23.0418	1448.56	4.75567	1448.56	-4.50907	1448.56	4.6405	1448.56	48.5772	1448.56	45.3989	1448.56	53.8606	1448.56	48.5772	1448.56	113.752	1448.56	-14.2363	1448.56	199.065	1448.56	53.8606
1449.99	206.686	1449.99	169.549	1449.99	280.124	1449.99	169.363	1449.99	98.9898	1449.99	88.3432	1449.99	61.0769	1449.99	274.722	1449.99	192.041	1449.99	140.371	1449.99	125.525	1449.99	79.0441	1449.99	103.676	1449.99	96.5425	1449.99	175.462	1449.99	-50.2839	1449.99	183.685	1449.99	23.757	1449.99	100.877	1449.99	58.6403	1449.99	23.757	1449.99	227.715	1449.99	206.065	1449.99	253.025	1449.99	58.6403
1451.43	403.672	1451.43	97.5905	1451.43	74.3683	1451.43	57.9111	1451.43	46.4728	1451.43	70.5682	1451.43	202.059	1451.43	203.993	1451.43	189.647	1451.43	115.468	1451.43	116.663	1451.43	24.5743	1451.43	0.64199	1451.43	79.1519	1451.43	106.151	1451.43	109.914	1451.43	111.75	1451.43	136.956	1451.43	136.335	1451.43	160.414	1451.43	136.956	1451.43	228.63	1451.43	164.338	1451.43	216.841	1451.43	160.414
1452.86	166.611	1452.86	52.6061	1452.86	1.59364	1452.86	232.497	1452.86	83.9718	1452.86	-14.1673	1452.86	242.995	1452.86	95.2517	1452.86	104.211	1452.86	181.548	1452.86	162.773	1452.86	159.067	1452.86	77.6274	1452.86	-94.2164	1452.86	76.8167	1452.86	42.0805	1452.86	31.8343	1452.86	63.1711	1452.86	87.7685	1452.86	-24.8214	1452.86	63.1711	1452.86	251.489	1452.86	180.58	1452.86	246.504	1452.86	-24.8214
1454.29	141.501	1454.29	189.595	1454.29	26.7992	1454.29	233.11	1454.29	131.482	1454.29	99.1314	1454.29	259.88	1454.29	283.49	1454.29	251.729	1454.29	184.605	1454.29	182.858	1454.29	165.513	1454.29	153.631	1454.29	49.4351	1454.29	206.454	1454.29	166.214	1454.29	216.94	1454.29	186.4	1454.29	150.171	1454.29	135.932	1454.29	186.4	1454.29	237.281	1454.29	160.787	1454.29	212.002	1454.29	135.932
1455.72	251.34	1455.72	49.555	1455.72	27.9841	1455.72	70.7386	1455.72	38.0005	1455.72	78.4592	1455.72	176.709	1455.72	156.699	1455.72	226.197	1455.72	157.632	1455.72	206.92	1455.72	112.902	1455.72	72.652	1455.72	38.1034	1455.72	103.058	1455.72	125.312	1455.72	152.066	1455.72	86.6403	1455.72	99.5379	1455.72	-43.3291	1455.72	86.6403	1455.72	-0.000662941	1455.72	125.957	1455.72	234.325	1455.72	-43.3291
1457.15	157.127	1457.15	225.486	1457.15	168.147	1457.15	227.372	1457.15	118.522	1457.15	86.8104	1457.15	308.476	1457.15	293.872	1457.15	191.609	1457.15	78.6231	1457.15	255.963	1457.15	228.223	1457.15	227.688	1457.15	228.786	1457.15	160.623	1457.15	236.371	1457.15	165.215	1457.15	88.8888	1457.15	273.863	1457.15	193.393	1457.15	88.8888	1457.15	314.707	1457.15	149.085	1457.15	327.461	1457.15	193.393
1458.58	65.8608	1458.58	156.385	1458.58	78.2881	1458.58	-0.000162154	1458.58	8.04093	1458.58	42.1795	1458.58	156.175	1458.58	0.000558845	1458.58	153.961	1458.58	227.573	1458.58	49.9887	1458.58	56.465	1458.58	46.739	1458.58	92.4788	1458.58	123.144	1458.58	98.3884	1458.58	86.3872	1458.58	103.143	1458.58	73.1402	1458.58	123.096	1458.58	103.143	1458.58	69.2218	1458.58	85.1694	1458.58	220.4	1458.58	123.096
1460.01	144.54	1460.01	149.252	1460.01	63.4052	1460.01	176.634	1460.01	69.5541	1460.01	41.5607	1460.01	53.8002	1460.01	156.461	1460.01	184.248	1460.01	111.474	1460.01	0.001	1460.01	147.618	1460.01	18.8023	1460.01	-31.8199	1460.01	226.616	1460.01	111.361	1460.01	32.5824	1460.01	63.3992	1460.01	176.364	1460.01	145.775	1460.01	63.3992	1460.01	231.543	1460.01	156.206	1460.01	149.129	1460.01	145.775
1461.43	194.162	1461.43	120.086	1461.43	108.498	1461.43	224.999	1461.43	168.056	1461.43	54.9484	1461.43	239.346	1461.43	295.707	1461.43	232.466	1461.43	241.322	1461.43	216.52	1461.43	220.671	1461.43	93.8768	1461.43	146.886	1461.43	214.032	1461.43	201.286	1461.43	278.802	1461.43	244.655	1461.43	234.529	1461.43	135.43	1461.43	244.655	1461.43	371.668	1461.43	255.191	1461.43	332.638	1461.43	135.43
1462.86	145.727	1462.86	114.884	1462.86	247.565	1462.86	365.084	1462.86	141.542	1462.86	141.337	1462.86	191.805	1462.86	385.738	1462.86	244.61	1462.86	324.108	1462.86	273.054	1462.86	119.613	1462.86	277.961	1462.86	118.594	1462.86	153.386	1462.86	189.161	1462.86	281.046	1462.86	210.908	1462.86	274.628	1462.86	121.056	1462.86	210.908	1462.86	345.595	1462.86	257.121	1462.86	314.915	1462.86	121.056
1464.29	161.233	1464.29	143.645	1464.29	188.606	1464.29	308.886	1464.29	236.008	1464.29	124.719	1464.29	212.173	1464.29	317.551	1464.29	169.674	1464.29	161.826	1464.29	202.603	1464.29	81.4318	1464.29	162.053	1464.29	91.3008	1464.29	182.674	1464.29	114.983	1464.29	239.316	1464.29	165.154	1464.29	200.656	1464.29	89.6504	1464.29	165.154	1464.29	265.322	1464.29	149.992	1464.29	230.948	1464.29	89.6504
1465.72	207.679	1465.72	204.369	1465.72	70.6197	1465.72	256.401	1465.72	162.448	1465.72	189.09	1465.72	255.442	1465.72	273.144	1465.72	262.653	1465.72	146.471	1465.72	172.169	1465.72	284.117	1465.72	163.152	1465.72	265.003	1465.72	237.89	1465.72	217.747	1465.72	181.612	1465.72	105.39	1465.72	170.605	1465.72	270.211	1465.72	105.39	1465.72	307.846	1465.72	260.802	1465.72	376.724	1465.72	270.211
1467.14	130.062	1467.14	246.053	1467.14	143.605	1467.14	171.625	1467.14	221.857	1467.14	239.442	1467.14	308.607	1467.14	287.516	1467.14	283.543	1467.14	235.033	1467.14	199.752	1467.14	186.655	1467.14	147.255	1467.14	281.697	1467.14	173.026	1467.14	231.452	1467.14	171.936	1467.14	183.613	1467.14	214.471	1467.14	237.733	1467.14	183.613	1467.14	326.167	1467.14	236.545	1467.14	354.232	1467.14	237.733
1468.57	170.383	1468.57	249.696	1468.57	284.561	1468.57	308.555	1468.57	138.23	1468.57	220.771	1468.57	357.661	1468.57	357.663	1468.57	166.338	1468.57	304.508	1468.57	70.3541	1468.57	309.036	1468.57	121.362	1468.57	124.38	1468.57	218.077	1468.57	237.095	1468.57	236.287	1468.57	299.819	1468.57	267.246	1468.57	303.215	1468.57	299.819	1468.57	204.282	1468.57	285.219	1468.57	427.46	1468.57	303.215
1469.99	46.6383	1469.99	62.2965	1469.99	178.487	1469.99	159.187	1469.99	153.561	1469.99	317.068	1469.99	267.598	1469.99	201.584	1469.99	265.033	1469.99	287.887	1469.99	139.976	1469.99	227.247	1469.99	70.4706	1469.99	189.048	1469.99	174.037	1469.99	227.671	1469.99	123.667	1469.99	144.006	1469.99	244.923	1469.99	218.653	1469.99	144.006	1469.99	345.189	1469.99	312.819	1469.99	424.394	1469.99	218.653
1471.42	362.828	1471.42	136.853	1471.42	160.382	1471.42	429.518	1471.42	279.846	1471.42	215.328	1471.42	274.411	1471.42	397.277	1471.42	260.623	1471.42	327.163	1471.42	347.619	1471.42	345.276	1471.42	148.579	1471.42	186.698	1471.42	278.899	1471.42	276.178	1471.42	224.076	1471.42	313.169	1471.42	292.497	1471.42	304.045	1471.42	313.169	1471.42	468.889	1471.42	273.342	1471.42	545.023	1471.42	304.045
1472.84	245.95	1472.84	199.365	1472.84	258.245	1472.84	422.545	1472.84	243.079	1472.84	296.543	1472.84	422.092	1472.84	431.741	1472.84	420.102	1472.84	323.33	1472.84	325.283	1472.84	281.109	1472.84	188.685	1472.84	338.326	1472.84	381.657	1472.84	332.612	1472.84	398.516	1472.84	487.305	1472.84	462.96	1472.84	448.385	1472.84	487.305	1472.84	470.379	1472.84	316.784	1472.84	740.332	1472.84	448.385
1474.27	215.004	1474.27	251.83	1474.27	279.074	1474.27	357.266	1474.27	368.253	1474.27	265.707	1474.27	520.637	1474.27	398.975	1474.27	466.464	1474.27	417.378	1474.27	474.971	1474.27	357.736	1474.27	292.787	1474.27	264.928	1474.27	411.304	1474.27	447.97	1474.27	294.986	1474.27	325.411	1474.27	432.305	1474.27	328.673	1474.27	325.411	1474.27	494.659	1474.27	350.139	1474.27	555.31	1474.27	328.673
1475.69	282.987	1475.69	351.246	1475.69	268.87	1475.69	495.678	1475.69	371.365	1475.69	341.813	1475.69	487.036	1475.69	627.977	1475.69	550.705	1475.69	519.302	1475.69	357.682	1475.69	620.142	1475.69	525.884	1475.69	423.502	1475.69	508.834	1475.69	427.25	1475.69	509.489	1475.69	514.483	1475.69	554.526	1475.69	486.903	1475.69	514.483	1475.69	708.728	1475.69	558.405	1475.69	638.944	1475.69	486.903
1477.11	255.899	1477.11	319.612	1477.11	248.63	1477.11	574.778	1477.11	394.407	1477.11	548.854	1477.11	588.285	1477.11	733.746	1477.11	527.818	1477.11	650.092	1477.11	585.418	1477.11	693.314	1477.11	511.973	1477.11	608.043	1477.11	659.24	1477.11	536.446	1477.11	598.024	1477.11	471.516	1477.11	762.615	1477.11	761.073	1477.11	471.516	1477.11	866.584	1477.11	689.578	1477.11	818.219	1477.11	761.073
1478.53	112.737	1478.53	171.928	1478.53	367.355	1478.53	637.565	1478.53	399.374	1478.53	402.822	1478.53	583.375	1478.53	625.282	1478.53	519.798	1478.53	538.742	1478.53	528.18	1478.53	586.24	1478.53	462.053	1478.53	449.548	1478.53	535.515	1478.53	453.557	1478.53	409.593	1478.53	555.507	1478.53	682.565	1478.53	677.179	1478.53	555.507	1478.53	766.228	1478.53	587.652	1478.53	659.122	1478.53	677.179
1479.95	252.502	1479.95	311.19	1479.95	359.043	1479.95	743.036	1479.95	580.26	1479.95	448.71	1479.95	588.299	1479.95	816.583	1479.95	653.64	1479.95	708.242	1479.95	612.969	1479.95	678.906	1479.95	641.122	1479.95	751.012	1479.95	721.652	1479.95	801.578	1479.95	746.196	1479.95	673.453	1479.95	838.369	1479.95	738.217	1479.95	673.453	1479.95	818.659	1479.95	741.624	1479.95	951.641	1479.95	738.217
1481.38	250.19	1481.38	400.398	1481.38	428.693	1481.38	582.191	1481.38	516.059	1481.38	548.511	1481.38	713.051	1481.38	732.649	1481.38	802.336	1481.38	659.586	1481.38	647.785	1481.38	733.298	1481.38	726.177	1481.38	777.432	1481.38	785.644	1481.38	696.505	1481.38	823.834	1481.38	816.348	1481.38	912.02	1481.38	876.185	1481.38	816.348	1481.38	995.876	1481.38	764.489	1481.38	992.76	1481.38	876.185
1482.8	136.802	1482.8	268.55	1482.8	309.304	1482.8	555.027	1482.8	406.764	1482.8	601.218	1482.8	559.622	1482.8	585.479	1482.8	548.882	1482.8	564.765	1482.8	613.63	1482.8	784.403	1482.8	690.217	1482.8	568.804	1482.8	767.483	1482.8	659.336	1482.8	753.509	1482.8	705.19	1482.8	828.51	1482.8	855.078	1482.8	705.19	1482.8	693.88	1482.8	828.244	1482.8	987.466	1482.8	855.078
1484.22	382.335	1484.22	301.644	1484.22	468.875	1484.22	655.543	1484.22	558.37	1484.22	529.821	1484.22	668.005	1484.22	743.074	1484.22	666.271	1484.22	690.77	1484.22	616.505	1484.22	898.207	1484.22	706.24	1484.22	726.123	1484.22	808.163	1484.22	771.067	1484.22	730.221	1484.22	737.974	1484.22	837.832	1484.22	845.893	1484.22	737.974	1484.22	916.67	1484.22	670.882	1484.22	910.745	1484.22	845.893
1485.64	199.789	1485.64	333.679	1485.64	216.405	1485.64	544.738	1485.64	462.871	1485.64	433.315	1485.64	533.194	1485.64	625.432	1485.64	407.497	1485.64	599.594	1485.64	491.41	1485.64	649.695	1485.64	586.244	1485.64	576.386	1485.64	673.676	1485.64	639.694	1485.64	538.971	1485.64	618.695	1485.64	642.978	1485.64	618.626	1485.64	618.695	1485.64	810.247	1485.64	534.401	1485.64	809.583	1485.64	618.626
1487.06	203.161	1487.06	420.653	1487.06	385.894	1487.06	587.611	1487.06	446.259	1487.06	512.69	1487.06	429.179	1487.06	696.555	1487.06	616.554	1487.06	542.227	1487.06	457.346	1487.06	594.853	1487.06	523.227	1487.06	457.589	1487.06	544.015	1487.06	417.213	1487.06	575.759	1487.06	615.35	1487.06	612.94	1487.06	654.274	1487.06	615.35	1487.06	611.611	1487.06	593.794	1487.06	815.965	1487.06	654.274
1488.47	143.451	1488.47	213.565	1488.47	302.34	1488.47	395.162	1488.47	283.528	1488.47	410.939	1488.47	397.954	1488.47	503.442	1488.47	307.436	1488.47	402.66	1488.47	344.314	1488.47	374.666	1488.47	396.186	1488.47	362.727	1488.47	466.172	1488.47	505.621	1488.47	310.588	1488.47	315.934	1488.47	503.71	1488.47	525.832	1488.47	315.934	1488.47	560.762	1488.47	360.059	1488.47	719.877	1488.47	525.832
1489.89	206.656	1489.89	298.414	1489.89	350.742	1489.89	528.39	1489.89	310.672	1489.89	356.054	1489.89	404.511	1489.89	416.094	1489.89	296.137	1489.89	288.886	1489.89	240.315	1489.89	479.12	1489.89	429.119	1489.89	453.796	1489.89	468.139	1489.89	299.913	1489.89	307.457	1489.89	355.443	1489.89	463.28	1489.89	502.297	1489.89	355.443	1489.89	506.701	1489.89	390.189	1489.89	521.304	1489.89	502.297
1491.31	221.777	1491.31	134.196	1491.31	219.1	1491.31	426.295	1491.31	331.684	1491.31	305.026	1491.31	355.842	1491.31	466.51	1491.31	312.65	1491.31	384.895	1491.31	101.35	1491.31	412.2	1491.31	293.025	1491.31	217.792	1491.31	407.908	1491.31	260.087	1491.31	325.368	1491.31	252.871	1491.31	418.643	1491.31	250.665	1491.31	252.871	1491.31	404.428	1491.31	299.18	1491.31	465.231	1491.31	250.665
1492.73	355.811	1492.73	165.911	1492.73	81.4114	1492.73	359.877	1492.73	200.557	1492.73	207.848	1492.73	309.938	1492.73	301.692	1492.73	327.969	1492.73	376.678	1492.73	205.419	1492.73	323.89	1492.73	236.901	1492.73	167.71	1492.73	284.472	1492.73	160.137	1492.73	247.322	1492.73	102.216	1492.73	285.789	1492.73	261.932	1492.73	102.216	1492.73	334.946	1492.73	220.028	1492.73	297.642	1492.73	261.932
1494.14	191.757	1494.14	137.558	1494.14	84.6766	1494.14	317.135	1494.14	93.2847	1494.14	217.509	1494.14	109.792	1494.14	156.641	1494.14	188.087	1494.14	192.225	1494.14	165.523	1494.14	153.176	1494.14	81.7442	1494.14	93.5462	1494.14	106.822	1494.14	206.061	1494.14	110.32	1494.14	121.471	1494.14	154.712	1494.14	124.094	1494.14	121.471	1494.14	256.253	1494.14	143.727	1494.14	327.524	1494.14	124.094
1495.56	315.614	1495.56	255.134	1495.56	174.894	1495.56	387.071	1495.56	271.859	1495.56	338.003	1495.56	215.395	1495.56	390.357	1495.56	193.997	1495.56	288.528	1495.56	249.663	1495.56	215.042	1495.56	130.553	1495.56	202.296	1495.56	336.951	1495.56	116.854	1495.56	274.362	1495.56	234.632	1495.56	166.402	1495.56	189.146	1495.56	234.632	1495.56	288.353	1495.56	181.272	1495.56	315.859	1495.56	189.146
1496.97	64.3803	1496.97	124.638	1496.97	134.063	1496.97	272.684	1496.97	235.274	1496.97	197.32	1496.97	270.74	1496.97	314.841	1496.97	209.694	1496.97	142.578	1496.97	75.8405	1496.97	255.472	1496.97	183.326	1496.97	105.954	1496.97	297.851	1496.97	186.512	1496.97	130.451	1496.97	204.695	1496.97	183.852	1496.97	131.086	1496.97	204.695	1496.97	260.245	1496.97	137.658	1496.97	344.634	1496.97	131.086
1498.39	97.0546	1498.39	103.067	1498.39	58.1823	1498.39	200.976	1498.39	163.522	1498.39	101.451	1498.39	163.818	1498.39	178.096	1498.39	147.17	1498.39	109.363	1498.39	29.0548	1498.39	170.451	1498.39	153.059	1498.39	41.5165	1498.39	88.5117	1498.39	71.0313	1498.39	82.5858	1498.39	172.655	1498.39	150.051	1498.39	237.909	1498.39	172.655	1498.39	134.932	1498.39	65.881	1498.39	350.831	1498.39	237.909
1499.8	307.636	1499.8	330.422	1499.8	105.251	1499.8	358.947	1499.8	302.596	1499.8	166.388	1499.8	300.62	1499.8	286.121	1499.8	172.419	1499.8	215.876	1499.8	126.307	1499.8	194.961	1499.8	191.751	1499.8	199.979	1499.8	125.926	1499.8	206.408	1499.8	156.769	1499.8	60.5059	1499.8	199.993	1499.8	148.61	1499.8	60.5059	1499.8	227.414	1499.8	56.9347	1499.8	318.436	1499.8	148.61
1501.22	285.122	1501.22	113.699	1501.22	273.268	1501.22	358.599	1501.22	121.488	1501.22	324.121	1501.22	245.138	1501.22	281.919	1501.22	243.433	1501.22	196.106	1501.22	122.598	1501.22	177.988	1501.22	206.399	1501.22	122.335	1501.22	211.086	1501.22	220.637	1501.22	46.0005	1501.22	190.244	1501.22	255.668	1501.22	132.186	1501.22	190.244	1501.22	232.695	1501.22	205.814	1501.22	362.431	1501.22	132.186
1502.63	268.512	1502.63	12.8969	1502.63	61.2326	1502.63	297.933	1502.63	165.191	1502.63	82.6409	1502.63	246.363	1502.63	152.492	1502.63	182.206	1502.63	166.043	1502.63	46.9288	1502.63	266.514	1502.63	0.000155174	1502.63	167.582	1502.63	172.982	1502.63	257.715	1502.63	70.2823	1502.63	172.863	1502.63	211.066	1502.63	176.632	1502.63	172.863	1502.63	260.775	1502.63	83.5143	1502.63	283.802	1502.63	176.632
1504.04	261.805	1504.04	177.014	1504.04	95.1436	1504.04	273.95	1504.04	187.698	1504.04	196.939	1504.04	222.287	1504.04	246.84	1504.04	248.73	1504.04	160.677	1504.04	121.299	1504.04	171.524	1504.04	96.112	1504.04	118.714	1504.04	145.605	1504.04	90.6381	1504.04	53.6151	1504.04	120.359	1504.04	197.181	1504.04	209.944	1504.04	120.359	1504.04	54.6567	1504.04	116.03	1504.04	289.531	1504.04	209.944
1505.46	3.05971e-05	1505.46	85.0492	1505.46	-1.77426e-06	1505.46	234.653	1505.46	-0.00013274	1505.46	198.005	1505.46	218.901	1505.46	109.967	1505.46	-0.000701324	1505.46	-0.0018	1505.46	116.711	1505.46	-0.000905819	1505.46	35.1925	1505.46	8.72626	1505.46	11.9471	1505.46	53.4012	1505.46	1.52772e-05	1505.46	61.7254	1505.46	0.000896884	1505.46	37.117	1505.46	61.7254	1505.46	116.342	1505.46	81.3546	1505.46	143.602	1505.46	37.117
1506.87	44.8858	1506.87	-1.70351e-05	1506.87	104.359	1506.87	385.043	1506.87	81.2285	1506.87	194.831	1506.87	82.1953	1506.87	295.875	1506.87	53.3499	1506.87	43.6299	1506.87	62.163	1506.87	125.497	1506.87	135.241	1506.87	38.6136	1506.87	-0.00101	1506.87	0.000341084	1506.87	132.555	1506.87	83.9581	1506.87	125.902	1506.87	97.1475	1506.87	83.9581	1506.87	105.834	1506.87	158.484	1506.87	-0.000881869	1506.87	97.1475
1508.28	64.6752	1508.28	163.065	1508.28	36.6652	1508.28	280.122	1508.28	226.286	1508.28	140.405	1508.28	158.162	1508.28	346.565	1508.28	232.527	1508.28	289.059	1508.28	201.657	1508.28	165.648	1508.28	187.259	1508.28	88.3711	1508.28	78.4133	1508.28	143.968	1508.28	142.145	1508.28	186.051	1508.28	84.598	1508.28	200.031	1508.28	186.051	1508.28	202.134	1508.28	118.412	1508.28	319.86	1508.28	200.031
1509.69	117.372	1509.69	180.047	1509.69	75.918	1509.69	211.893	1509.69	254.177	1509.69	222.72	1509.69	308.791	1509.69	205.041	1509.69	251.539	1509.69	113.292	1509.69	74.1938	1509.69	170.453	1509.69	160.246	1509.69	135.994	1509.69	151.674	1509.69	102.848	1509.69	139.771	1509.69	-0.000222808	1509.69	174.091	1509.69	142.762	1509.69	-0.000222808	1509.69	194.245	1509.69	135.133	1509.69	307.352	1509.69	142.762
1511.1	216.979	1511.1	280.944	1511.1	150.119	1511.1	327.359	1511.1	59.9027	1511.1	288.763	1511.1	165.073	1511.1	239.305	1511.1	179.389	1511.1	114.331	1511.1	107.773	1511.1	172.917	1511.1	114.201	1511.1	53.4762	1511.1	98.7832	1511.1	113.642	1511.1	153.432	1511.1	99.2554	1511.1	198.383	1511.1	90.3371	1511.1	99.2554	1511.1	221.171	1511.1	71.6421	1511.1	155.472	1511.1	90.3371
1512.51	137.5	1512.51	105.76	1512.51	81.2677	1512.51	336.522	1512.51	105.465	1512.51	99.5268	1512.51	-0.000199267	1512.51	234.359	1512.51	112.078	1512.51	150.181	1512.51	197.396	1512.51	155.043	1512.51	94.1255	1512.51	90.8134	1512.51	66.744	1512.51	41.3531	1512.51	79.1274	1512.51	39.4295	1512.51	110.477	1512.51	140.751	1512.51	39.4295	1512.51	106.913	1512.51	60.9327	1512.51	82.2282	1512.51	140.751
1513.92	133.939	1513.92	105.494	1513.92	71.366	1513.92	235.384	1513.92	113.867	1513.92	-0.000346673	1513.92	196.444	1513.92	124.207	1513.92	22.6096	1513.92	52.8439	1513.92	111.063	1513.92	186.838	1513.92	44.0195	1513.92	-8.26165e-05	1513.92	30.5597	1513.92	100.983	1513.92	78.8574	1513.92	91.5234	1513.92	99.3774	1513.92	-0.000231468	1513.92	91.5234	1513.92	145.475	1513.92	-0.000671553	1513.92	238.631	1513.92	-0.000231468
1515.33	188.297	1515.33	224.148	1515.33	165.414	1515.33	244.951	1515.33	183.11	1515.33	298.719	1515.33	217.668	1515.33	157.852	1515.33	88.9857	1515.33	113.323	1515.33	61.7743	1515.33	247.304	1515.33	116.883	1515.33	68.6292	1515.33	72.234	1515.33	90.5344	1515.33	169.621	1515.33	183.538	1515.33	161.086	1515.33	103.665	1515.33	183.538	1515.33	65.8601	1515.33	91.8493	1515.33	199.689	1515.33	103.665
1516.74	160.58	1516.74	180.724	1516.74	66.4132	1516.74	249.224	1516.74	169.197	1516.74	54.198	1516.74	169.672	1516.74	258.296	1516.74	199.209	1516.74	164.622	1516.74	72.5305	1516.74	147.449	1516.74	144.717	1516.74	39.1821	1516.74	133.771	1516.74	129.009	1516.74	220.418	1516.74	44.4757	1516.74	207.606	1516.74	141.243	1516.74	44.4757	1516.74	90.0715	1516.74	129.559	1516.74	113.412	1516.74	141.243
1518.15	28.79	1518.15	107.223	1518.15	118.364	1518.15	240.207	1518.15	34.1313	1518.15	214.438	1518.15	76.4606	1518.15	93.5445	1518.15	198.284	1518.15	120.745	1518.15	-19.6679	1518.15	184.276	1518.15	122.521	1518.15	128.659	1518.15	100.173	1518.15	0.40993	1518.15	111.246	1518.15	66.337	1518.15	152.942	1518.15	163.737	1518.15	66.337	1518.15	122.113	1518.15	78.1338	1518.15	92.8113	1518.15	163.737
1519.55	199.932	1519.55	52.6466	1519.55	203.267	1519.55	318.904	1519.55	151.915	1519.55	150.443	1519.55	190.038	1519.55	193.6	1519.55	188.211	1519.55	149.695	1519.55	79.1794	1519.55	82.7921	1519.55	203.295	1519.55	38.0603	1519.55	49.4455	1519.55	119.739	1519.55	112.107	1519.55	131.124	1519.55	120.096	1519.55	101.146	1519.55	131.124	1519.55	103.988	1519.55	141.576	1519.55	155.897	1519.55	101.146
1520.96	221.009	1520.96	158.996	1520.96	151.124	1520.96	248.32	1520.96	141.551	1520.96	159.217	1520.96	173.41	1520.96	194.466	1520.96	-0.00484	1520.96	87.476	1520.96	33.0729	1520.96	0.00289	1520.96	161.041	1520.96	109.389	1520.96	56.5919	1520.96	-0.000227828	1520.96	-0.00106	1520.96	97.8379	1520.96	60.0732	1520.96	19.4735	1520.96	97.8379	1520.96	50.6995	1520.96	44.8909	1520.96	70.6796	1520.96	19.4735
1522.37	168.025	1522.37	196.273	1522.37	95.9346	1522.37	226.458	1522.37	120.042	1522.37	227.766	1522.37	142.58	1522.37	196.146	1522.37	160.529	1522.37	110.093	1522.37	2.01292	1522.37	77.4938	1522.37	117.758	1522.37	93.6451	1522.37	164.616	1522.37	2.77256	1522.37	119.752	1522.37	41.4807	1522.37	150.877	1522.37	60.7207	1522.37	41.4807	1522.37	19.2526	1522.37	95.082	1522.37	46.1707	1522.37	60.7207
1523.77	105.985	1523.77	262.479	1523.77	66.7011	1523.77	276.323	1523.77	206.392	1523.77	248.093	1523.77	167.555	1523.77	266.645	1523.77	149.083	1523.77	196.549	1523.77	-4.43215e-05	1523.77	96.9844	1523.77	188.446	1523.77	121.831	1523.77	144.523	1523.77	117.589	1523.77	195.501	1523.77	164.054	1523.77	173.51	1523.77	192.89	1523.77	164.054	1523.77	100.651	1523.77	187.154	1523.77	226.382	1523.77	192.89
1525.18	196.893	1525.18	222.616	1525.18	178.424	1525.18	282.919	1525.18	166.604	1525.18	156.204	1525.18	194.339	1525.18	238.967	1525.18	152.663	1525.18	194.849	1525.18	185.103	1525.18	105.478	1525.18	60.1073	1525.18	146.95	1525.18	98.317	1525.18	89.4538	1525.18	115.248	1525.18	64.5601	1525.18	163.979	1525.18	99.9826	1525.18	64.5601	1525.18	113.898	1525.18	198.11	1525.18	163.325	1525.18	99.9826
1526.58	53.7526	1526.58	21.6867	1526.58	145.105	1526.58	298.251	1526.58	140.681	1526.58	252.104	1526.58	76.9377	1526.58	187.116	1526.58	74.2728	1526.58	-0.00187	1526.58	89.256	1526.58	67.986	1526.58	75.741	1526.58	0.00123	1526.58	0.00207	1526.58	28.3713	1526.58	31.9933	1526.58	0.000315481	1526.58	123.286	1526.58	0.00133	1526.58	0.000315481	1526.58	-0.000148541	1526.58	91.9571	1526.58	0.01127	1526.58	0.00133
1527.99	75.5691	1527.99	173.692	1527.99	231.744	1527.99	161.325	1527.99	140.627	1527.99	331.799	1527.99	197.357	1527.99	171.097	1527.99	97.9185	1527.99	40.4792	1527.99	92.4605	1527.99	28.5167	1527.99	241.348	1527.99	204.483	1527.99	87.8189	1527.99	128.345	1527.99	289.734	1527.99	163.913	1527.99	200.437	1527.99	176.354	1527.99	163.913	1527.99	188.807	1527.99	145.698	1527.99	43.4541	1527.99	176.354
1529.39	210.347	1529.39	262.633	1529.39	291.343	1529.39	340.145	1529.39	355.445	1529.39	353.294	1529.39	164.603	1529.39	220.914	1529.39	90.6042	1529.39	182.02	1529.39	190.716	1529.39	200.08	1529.39	71.9285	1529.39	118.005	1529.39	152.705	1529.39	101.377	1529.39	264.471	1529.39	82.8474	1529.39	232.436	1529.39	283.721	1529.39	82.8474	1529.39	196.652	1529.39	253.339	1529.39	81.0892	1529.39	283.721
1530.79	193.091	1530.79	119.514	1530.79	121.904	1530.79	235.717	1530.79	168.14	1530.79	173.595	1530.79	127.682	1530.79	131.572	1530.79	155.335	1530.79	79.6232	1530.79	97.0241	1530.79	-0.31452	1530.79	138.483	1530.79	23.5712	1530.79	53.6674	1530.79	40.471	1530.79	208.202	1530.79	225.811	1530.79	118.289	1530.79	144.106	1530.79	225.811	1530.79	124.54	1530.79	111.884	1530.79	38.9155	1530.79	144.106
1532.2	122.806	1532.2	104.335	1532.2	151.427	1532.2	199.047	1532.2	154.714	1532.2	184.708	1532.2	168.599	1532.2	280.076	1532.2	141.114	1532.2	126.293	1532.2	171.384	1532.2	40.342	1532.2	181.013	1532.2	64.1837	1532.2	69.7096	1532.2	99.6302	1532.2	148.927	1532.2	107.805	1532.2	-0.00107	1532.2	97.5112	1532.2	107.805	1532.2	148.474	1532.2	190.339	1532.2	56.9447	1532.2	97.5112
1533.6	382.497	1533.6	104.1	1533.6	221.913	1533.6	296.139	1533.6	222.173	1533.6	249.64	1533.6	171.362	1533.6	319.431	1533.6	203.947	1533.6	201.037	1533.6	92.7951	1533.6	136.059	1533.6	272.519	1533.6	266.845	1533.6	251.837	1533.6	162.857	1533.6	231.644	1533.6	215.833	1533.6	210.459	1533.6	181.939	1533.6	215.833	1533.6	281.458	1533.6	187.709	1533.6	36.1882	1533.6	181.939
1535	165.169	1535	70.8094	1535	54.3649	1535	139.002	1535	50.5203	1535	88.3968	1535	81.9771	1535	86.6429	1535	20.837	1535	6.85835	1535	72.2589	1535	68.8438	1535	4.67395e-05	1535	135.559	1535	92.0532	1535	98.1554	1535	144.353	1535	57.898	1535	75.9867	1535	36.3929	1535	57.898	1535	106.495	1535	0.000288293	1535	14.6574	1535	36.3929
1536.4	140.827	1536.4	42.4667	1536.4	133.783	1536.4	267.64	1536.4	153.76	1536.4	99.9859	1536.4	128.451	1536.4	259.716	1536.4	152.789	1536.4	46.7639	1536.4	101.775	1536.4	81.7064	1536.4	120.785	1536.4	130.327	1536.4	33.3635	1536.4	94.5271	1536.4	199.054	1536.4	142.002	1536.4	24.5874	1536.4	111.875	1536.4	142.002	1536.4	179.587	1536.4	92.5484	1536.4	-79.6371	1536.4	111.875
1537.8	68.4772	1537.8	210.074	1537.8	141.169	1537.8	266.06	1537.8	291.897	1537.8	163.414	1537.8	182.79	1537.8	230.657	1537.8	110.807	1537.8	63.7585	1537.8	159.344	1537.8	125.655	1537.8	220.575	1537.8	241.153	1537.8	160.772	1537.8	191.975	1537.8	239.745	1537.8	72.1472	1537.8	149.266	1537.8	236.387	1537.8	72.1472	1537.8	94.7378	1537.8	110.197	1537.8	-2.68453	1537.8	236.387
1539.2	162.124	1539.2	170.634	1539.2	17.5248	1539.2	132.269	1539.2	91.9356	1539.2	214.689	1539.2	0.00307	1539.2	213.471	1539.2	64.8945	1539.2	116.847	1539.2	185.965	1539.2	148.697	1539.2	170.372	1539.2	100.038	1539.2	47.2824	1539.2	-9.49773	1539.2	178.425	1539.2	212.336	1539.2	206.028	1539.2	277.933	1539.2	212.336	1539.2	185.95	1539.2	120.955	1539.2	-0.47468	1539.2	277.933
1540.6	126.774	1540.6	231.148	1540.6	131.851	1540.6	190.274	1540.6	146.88	1540.6	199.817	1540.6	91.9977	1540.6	173.164	1540.6	135.056	1540.6	199.035	1540.6	207.638	1540.6	113.84	1540.6	164.177	1540.6	220.985	1540.6	152.899	1540.6	49.1109	1540.6	330.094	1540.6	168.572	1540.6	120.879	1540.6	208.514	1540.6	168.572	1540.6	180.226	1540.6	223.829	1540.6	36.0025	1540.6	208.514
1542	154.433	1542	66.6203	1542	142.15	1542	259.081	1542	233.736	1542	235.807	1542	106.181	1542	312.742	1542	268.294	1542	66.3263	1542	265.365	1542	166.093	1542	176.989	1542	230.996	1542	225.626	1542	166.804	1542	258.751	1542	235.856	1542	149.822	1542	210.134	1542	235.856	1542	128.57	1542	181.823	1542	-23.2433	1542	210.134
1543.4	291.106	1543.4	184.052	1543.4	293.423	1543.4	113.698	1543.4	111.508	1543.4	249.666	1543.4	124.552	1543.4	180.211	1543.4	134.613	1543.4	293.726	1543.4	236.144	1543.4	116.463	1543.4	232.81	1543.4	98.073	1543.4	178.467	1543.4	132.583	1543.4	315.396	1543.4	216.191	1543.4	145.863	1543.4	139.793	1543.4	216.191	1543.4	166.982	1543.4	173.943	1543.4	-25.2027	1543.4	139.793
1544.8	122.799	1544.8	42.4475	1544.8	134.672	1544.8	150.133	1544.8	164.201	1544.8	113.404	1544.8	106.116	1544.8	124.577	1544.8	213.017	1544.8	15.2394	1544.8	139.975	1544.8	51.9576	1544.8	170.64	1544.8	237.219	1544.8	180.426	1544.8	241.45	1544.8	283.027	1544.8	142.579	1544.8	97.0071	1544.8	283.495	1544.8	142.579	1544.8	132.467	1544.8	181.194	1544.8	119.134	1544.8	283.495
1546.2	121.519	1546.2	159.808	1546.2	59.8982	1546.2	211.393	1546.2	138.82	1546.2	142.027	1546.2	12.8793	1546.2	94.8478	1546.2	45.5085	1546.2	54.8699	1546.2	73.8597	1546.2	41.5833	1546.2	314.48	1546.2	200.435	1546.2	66.5062	1546.2	64.4092	1546.2	270.644	1546.2	219.022	1546.2	-30.7422	1546.2	143.242	1546.2	219.022	1546.2	119.026	1546.2	53.5808	1546.2	-104.226	1546.2	143.242
1547.59	93.271	1547.59	235.137	1547.59	208.104	1547.59	177.485	1547.59	57.3707	1547.59	167.545	1547.59	100.847	1547.59	114.029	1547.59	100.091	1547.59	51.6221	1547.59	158.797	1547.59	169.347	1547.59	302.329	1547.59	153.725	1547.59	166.711	1547.59	69.4611	1547.59	198.247	1547.59	86.5213	1547.59	126.62	1547.59	198.036	1547.59	86.5213	1547.59	74.6623	1547.59	203.108	1547.59	-42.272	1547.59	198.036
1548.99	147.062	1548.99	64.4378	1548.99	141.29	1548.99	185.419	1548.99	193.858	1548.99	164.967	1548.99	75.0244	1548.99	148.128	1548.99	105.768	1548.99	112.5	1548.99	283.786	1548.99	70.2567	1548.99	174.19	1548.99	216.088	1548.99	72.0439	1548.99	170.608	1548.99	380.834	1548.99	216.08	1548.99	153.097	1548.99	262.879	1548.99	216.08	1548.99	238.377	1548.99	246.78	1548.99	-66.9969	1548.99	262.879
1550.39	106.899	1550.39	40.7127	1550.39	98.4588	1550.39	176.202	1550.39	71.2884	1550.39	191.302	1550.39	97.4162	1550.39	91.151	1550.39	227.543	1550.39	73.5079	1550.39	193.828	1550.39	-44.6824	1550.39	297.062	1550.39	63.5282	1550.39	64.5081	1550.39	148.853	1550.39	237.405	1550.39	241.7	1550.39	130.694	1550.39	212.773	1550.39	241.7	1550.39	181.174	1550.39	97.6018	1550.39	-103.393	1550.39	212.773
1551.78	160.788	1551.78	135.965	1551.78	185.612	1551.78	236.843	1551.78	192.667	1551.78	227.559	1551.78	133.027	1551.78	182.106	1551.78	128.418	1551.78	23.6495	1551.78	278.922	1551.78	84.5365	1551.78	252.945	1551.78	253.046	1551.78	34.1067	1551.78	108.196	1551.78	270.96	1551.78	221.382	1551.78	178.414	1551.78	261.719	1551.78	221.382	1551.78	152.054	1551.78	50.5774	1551.78	-114.451	1551.78	261.719
1553.18	-5.26464	1553.18	70.198	1553.18	173.752	1553.18	34.3508	1553.18	-0.001	1553.18	80.7476	1553.18	56.8617	1553.18	-0.000648867	1553.18	73.3972	1553.18	-27.0716	1553.18	117.068	1553.18	5.91957	1553.18	106.841	1553.18	118.644	1553.18	30.8427	1553.18	113.64	1553.18	144.498	1553.18	99.1283	1553.18	-0.73784	1553.18	102.721	1553.18	99.1283	1553.18	158.019	1553.18	105.711	1553.18	-182.166	1553.18	102.721
1554.57	138.748	1554.57	81.4147	1554.57	197.881	1554.57	82.7338	1554.57	127.493	1554.57	102.877	1554.57	17.9243	1554.57	179.855	1554.57	187.482	1554.57	96.3484	1554.57	308.266	1554.57	71.4728	1554.57	298.749	1554.57	260.324	1554.57	99.719	1554.57	102.187	1554.57	344.018	1554.57	339.941	1554.57	77.241	1554.57	207.779	1554.57	339.941	1554.57	162.072	1554.57	100.006	1554.57	-104.529	1554.57	207.779
1555.97	63.834	1555.97	128.618	1555.97	-0.000230725	1555.97	0.00122	1555.97	78.1253	1555.97	67.9588	1555.97	7.21879	1555.97	28.826	1555.97	7.67643	1555.97	-44.0871	1555.97	195.515	1555.97	188.202	1555.97	215.671	1555.97	183.086	1555.97	27.7383	1555.97	131.839	1555.97	145.521	1555.97	215.821	1555.97	22.3544	1555.97	184.896	1555.97	215.821	1555.97	225.214	1555.97	96.4675	1555.97	-162.533	1555.97	184.896
1557.36	-0.000856089	1557.36	92.8124	1557.36	214.085	1557.36	115.199	1557.36	104.897	1557.36	0.00189	1557.36	32.7492	1557.36	108.916	1557.36	66.9822	1557.36	2.62524	1557.36	156.817	1557.36	-60.8877	1557.36	225.606	1557.36	133.933	1557.36	-24.0967	1557.36	147.596	1557.36	249.004	1557.36	80.771	1557.36	87.6059	1557.36	140.073	1557.36	80.771	1557.36	37.4479	1557.36	53.0981	1557.36	-185.173	1557.36	140.073
1558.75	155.296	1558.75	0.000197778	1558.75	31.2135	1558.75	243.49	1558.75	153.811	1558.75	294.821	1558.75	49.5191	1558.75	188.126	1558.75	207.402	1558.75	84.4886	1558.75	243.169	1558.75	64.2096	1558.75	266.556	1558.75	361.865	1558.75	152.217	1558.75	184.461	1558.75	447.469	1558.75	328.791	1558.75	211.999	1558.75	239.313	1558.75	328.791	1558.75	300.774	1558.75	113.902	1558.75	5.5589	1558.75	239.313
1560.15	169.749	1560.15	246.019	1560.15	230.388	1560.15	208.875	1560.15	231.87	1560.15	87.8363	1560.15	62.532	1560.15	167.46	1560.15	175.939	1560.15	204.506	1560.15	174.573	1560.15	145.499	1560.15	276.519	1560.15	306.885	1560.15	119.68	1560.15	300.435	1560.15	387.914	1560.15	315.884	1560.15	199.536	1560.15	267.616	1560.15	315.884	1560.15	168.196	1560.15	238.882	1560.15	131.668	1560.15	267.616
1561.54	56.3675	1561.54	94.1279	1561.54	171.609	1561.54	220.358	1561.54	249.076	1561.54	63.0538	1561.54	119.791	1561.54	216.919	1561.54	142.594	1561.54	170.68	1561.54	327.027	1561.54	183.985	1561.54	371.498	1561.54	291.994	1561.54	252.297	1561.54	212.52	1561.54	459.339	1561.54	355.05	1561.54	128.221	1561.54	394.984	1561.54	355.05	1561.54	240.713	1561.54	175.041	1561.54	-44.8411	1561.54	394.984
1562.93	96.152	1562.93	155.33	1562.93	117.878	1562.93	202.943	1562.93	160.433	1562.93	131.478	1562.93	134.299	1562.93	130.505	1562.93	94.3711	1562.93	83.0146	1562.93	367.531	1562.93	195.673	1562.93	353.492	1562.93	238.191	1562.93	181.069	1562.93	207.715	1562.93	450.744	1562.93	367.291	1562.93	314.057	1562.93	387.419	1562.93	367.291	1562.93	243.328	1562.93	189.383	1562.93	-127.962	1562.93	387.419
1564.32	223.104	1564.32	242.628	1564.32	143.195	1564.32	203.631	1564.32	295.941	1564.32	215.113	1564.32	124.059	1564.32	434.221	1564.32	291.271	1564.32	221.511	1564.32	386.086	1564.32	209.567	1564.32	370.502	1564.32	374.48	1564.32	293.998	1564.32	421.024	1564.32	583.128	1564.32	461.608	1564.32	385.046	1564.32	360.922	1564.32	461.608	1564.32	321.042	1564.32	293.911	1564.32	10.3112	1564.32	360.922
1565.71	263.226	1565.71	246.022	1565.71	236.562	1565.71	234.427	1565.71	187.603	1565.71	365.963	1565.71	356.074	1565.71	346.068	1565.71	349.296	1565.71	396.173	1565.71	598.69	1565.71	300.671	1565.71	658.528	1565.71	585.86	1565.71	536.086	1565.71	570.447	1565.71	663.491	1565.71	568.003	1565.71	399.191	1565.71	530.495	1565.71	568.003	1565.71	506.857	1565.71	446.627	1565.71	287.982	1565.71	530.495
1567.1	195.518	1567.1	327.513	1567.1	298.98	1567.1	397.332	1567.1	276.422	1567.1	449.034	1567.1	216.346	1567.1	468.048	1567.1	480.449	1567.1	354.002	1567.1	619.344	1567.1	361.991	1567.1	647.571	1567.1	587.333	1567.1	597.335	1567.1	481.984	1567.1	798.832	1567.1	621.475	1567.1	495.495	1567.1	619.139	1567.1	621.475	1567.1	483.773	1567.1	483.534	1567.1	258.056	1567.1	619.139
1568.49	216.982	1568.49	425.104	1568.49	447.45	1568.49	451.35	1568.49	550.398	1568.49	581.328	1568.49	436.877	1568.49	599.163	1568.49	596.731	1568.49	541.001	1568.49	701.047	1568.49	612.529	1568.49	746.63	1568.49	801.899	1568.49	664.746	1568.49	758.638	1568.49	856.151	1568.49	796.027	1568.49	645.959	1568.49	885.855	1568.49	796.027	1568.49	787.792	1568.49	643.634	1568.49	417.536	1568.49	885.855
1569.88	317.618	1569.88	344.795	1569.88	493.971	1569.88	535.484	1569.88	531.534	1569.88	493.849	1569.88	450.669	1569.88	673.414	1569.88	555.143	1569.88	677.171	1569.88	847.798	1569.88	697.29	1569.88	936.707	1569.88	898.56	1569.88	795.322	1569.88	728.408	1569.88	1038.45	1569.88	931.66	1569.88	766.587	1569.88	937.645	1569.88	931.66	1569.88	912.916	1569.88	800.929	1569.88	550.427	1569.88	937.645
1571.27	234.427	1571.27	410.587	1571.27	562.546	1571.27	539.735	1571.27	552.831	1571.27	592.602	1571.27	645.723	1571.27	617.803	1571.27	843.688	1571.27	802.515	1571.27	1080.6	1571.27	758.276	1571.27	1159.8	1571.27	1005.32	1571.27	1047.06	1571.27	926.296	1571.27	1229.72	1571.27	1050.37	1571.27	1052.38	1571.27	1080.51	1571.27	1050.37	1571.27	1168.14	1571.27	922.423	1571.27	668.732	1571.27	1080.51
1572.66	383.41	1572.66	491.482	1572.66	694.175	1572.66	713.106	1572.66	785.291	1572.66	917.589	1572.66	905.042	1572.66	1115.33	1572.66	1157.37	1572.66	1099.03	1572.66	1453.44	1572.66	1154.49	1572.66	1360.91	1572.66	1391.17	1572.66	1323.97	1572.66	1283.3	1572.66	1679.98	1572.66	1454.17	1572.66	1378.34	1572.66	1558.45	1572.66	1454.17	1572.66	1433.48	1572.66	1316.12	1572.66	1195.46	1572.66	1558.45
1574.05	345.567	1574.05	686.48	1574.05	715.858	1574.05	1002.6	1574.05	1111.91	1574.05	1229.81	1574.05	1137.63	1574.05	1380	1574.05	1454.18	1574.05	1291.73	1574.05	1696.34	1574.05	1526.94	1574.05	1793.04	1574.05	1869.11	1574.05	1703.05	1574.05	1788.43	1574.05	2021.21	1574.05	1811.05	1574.05	1842.47	1574.05	1802.47	1574.05	1811.05	1574.05	1915.92	1574.05	1748.01	1574.05	1441.6	1574.05	1802.47
1575.43	434.898	1575.43	727.583	1575.43	1125.6	1575.43	1229.22	1575.43	1486.7	1575.43	1368.28	1575.43	1378.48	1575.43	1625.81	1575.43	1675.13	1575.43	1838.61	1575.43	2076.28	1575.43	1915.63	1575.43	2293.19	1575.43	2368.16	1575.43	2092.29	1575.43	2167.67	1575.43	2399.41	1575.43	2269.01	1575.43	2329.77	1575.43	2601.56	1575.43	2269.01	1575.43	2531.47	1575.43	2236.11	1575.43	2128.17	1575.43	2601.56
1576.82	453.405	1576.82	996.791	1576.82	1127.39	1576.82	1319.96	1576.82	1639.66	1576.82	1710.99	1576.82	1853.6	1576.82	2043.76	1576.82	2214.22	1576.82	2182.66	1576.82	2558.26	1576.82	2402.55	1576.82	2577.36	1576.82	2731.3	1576.82	2601.71	1576.82	2800.04	1576.82	2994.59	1576.82	2882.06	1576.82	2821.25	1576.82	3030.74	1576.82	2882.06	1576.82	2918.13	1576.82	2668.41	1576.82	2515.16	1576.82	3030.74
1578.21	807.086	1578.21	1369.1	1578.21	1532.24	1578.21	1865.83	1578.21	1971.78	1578.21	2230.94	1578.21	2296.98	1578.21	2482.86	1578.21	2702.45	1578.21	2646.9	1578.21	3079.29	1578.21	3002.71	1578.21	3171.54	1578.21	3338.54	1578.21	3228.3	1578.21	3274.52	1578.21	3597.75	1578.21	3443.19	1578.21	3395.89	1578.21	3745.99	1578.21	3443.19	1578.21	3633.89	1578.21	3402.92	1578.21	3192.58	1578.21	3745.99
1579.59	897.942	1579.59	1538.52	1579.59	1950.15	1579.59	2158.84	1579.59	2489.07	1579.59	2791.14	1579.59	2733.64	1579.59	3029.1	1579.59	3274.81	1579.59	3274.32	1579.59	3681.37	1579.59	3677.12	1579.59	3959.75	1579.59	3827.88	1579.59	4001.06	1579.59	4253.13	1579.59	4259.89	1579.59	4140.4	1579.59	4316.72	1579.59	4339.33	1579.59	4140.4	1579.59	4315.77	1579.59	4063.64	1579.59	3971.44	1579.59	4339.33
1580.98	924.972	1580.98	1628.05	1580.98	2084.12	1580.98	2524.97	1580.98	2819.53	1580.98	2913.6	1580.98	3261.56	1580.98	3408.49	1580.98	3601.32	1580.98	3774.93	1580.98	4212.49	1580.98	4137.77	1580.98	4446.97	1580.98	4572.31	1580.98	4500.99	1580.98	4670.85	1580.98	4860	1580.98	4919.71	1580.98	4895.72	1580.98	5022.75	1580.98	4919.71	1580.98	4797.75	1580.98	4532.56	1580.98	4501.72	1580.98	5022.75
1582.36	1241.18	1582.36	2064.69	1582.36	2482.14	1582.36	2965.24	1582.36	3518.16	1582.36	3602.3	1582.36	3808.76	1582.36	4061.02	1582.36	4323.97	1582.36	4159.72	1582.36	5011.65	1582.36	4927.67	1582.36	5195.22	1582.36	5349.85	1582.36	5285.1	1582.36	5327.7	1582.36	5676.09	1582.36	5845.09	1582.36	5658.9	1582.36	5879.24	1582.36	5845.09	1582.36	5816.85	1582.36	5522.7	1582.36	5387.44	1582.36	5879.24
1583.75	1354.55	1583.75	2181.43	1583.75	2812.22	1583.75	3264.64	1583.75	3550.96	1583.75	4058.26	1583.75	4147.22	1583.75	4336.7	1583.75	4671.76	1583.75	4861.69	1583.75	5454.86	1583.75	5348.82	1583.75	5612.48	1583.75	5970.48	1583.75	5902.38	1583.75	6159.67	1583.75	6222.15	1583.75	6396.57	1583.75	6340.26	1583.75	6372.83	1583.75	6396.57	1583.75	6492.06	1583.75	5838.04	1583.75	5957.59	1583.75	6372.83
1585.13	1392.1	1585.13	2465.28	1585.13	2932.36	1585.13	3543.18	1585.13	3858.92	1585.13	4198.47	1585.13	4413.95	1585.13	4828.53	1585.13	5095.7	1585.13	5273.86	1585.13	5698.11	1585.13	5808.22	1585.13	6199.77	1585.13	6278.21	1585.13	6279.83	1585.13	6538.76	1585.13	6771.19	1585.13	6743.13	1585.13	6833.79	1585.13	7011.49	1585.13	6743.13	1585.13	6903.38	1585.13	6491.6	1585.13	6320.18	1585.13	7011.49
1586.51	1486.83	1586.51	2571.24	1586.51	3184.56	1586.51	3734.86	1586.51	4102.06	1586.51	4522.95	1586.51	4601.95	1586.51	5120.5	1586.51	5187.78	1586.51	5610.2	1586.51	6149.4	1586.51	6259.88	1586.51	6448.07	1586.51	6703.03	1586.51	6650.46	1586.51	6940.97	1586.51	7082.21	1586.51	7143.78	1586.51	6874.51	1586.51	7331.24	1586.51	7143.78	1586.51	7259.81	1586.51	6948.36	1586.51	6776.2	1586.51	7331.24
1587.9	1528.72	1587.9	2688.3	1587.9	3279.83	1587.9	3727.67	1587.9	4205.37	1587.9	4512.67	1587.9	4809.22	1587.9	5103.62	1587.9	5410	1587.9	5524.74	1587.9	6257.73	1587.9	6374.78	1587.9	6464.39	1587.9	6678.96	1587.9	6907.26	1587.9	6930.31	1587.9	7181.2	1587.9	7110.52	1587.9	7155.41	1587.9	7364.08	1587.9	7110.52	1587.9	7468.35	1587.9	6770.34	1587.9	6595.66	1587.9	7364.08
1589.28	1709.78	1589.28	2717.48	1589.28	3179.15	1589.28	3620.63	1589.28	4002.85	1589.28	4411.66	1589.28	4609.75	1589.28	4895.89	1589.28	5231.37	1589.28	5422.46	1589.28	6123.1	1589.28	6095.94	1589.28	6184.74	1589.28	6388.98	1589.28	6436.23	1589.28	6642.76	1589.28	7023.17	1589.28	6913.34	1589.28	6849.5	1589.28	7414	1589.28	6913.34	1589.28	6884	1589.28	6576.53	1589.28	6444.55	1589.28	7414
1590.66	1763.01	1590.66	2730.76	1590.66	2803.53	1590.66	3395.72	1590.66	3891.5	1590.66	4110.91	1590.66	4163.55	1590.66	4515.3	1590.66	4696.88	1590.66	5014.37	1590.66	5516.51	1590.66	5327.36	1590.66	5561.1	1590.66	5792.1	1590.66	5776.38	1590.66	5844.33	1590.66	6362.11	1590.66	6363.25	1590.66	5980.76	1590.66	6671.01	1590.66	6363.25	1590.66	6143.76	1590.66	6003.93	1590.66	6009.88	1590.66	6671.01
1592.04	1621.41	1592.04	2517.15	1592.04	2706.97	1592.04	3226.96	1592.04	3121.31	1592.04	3414.41	1592.04	3665.61	1592.04	3995.86	1592.04	4213.54	1592.04	4360.47	1592.04	4708.96	1592.04	4572.03	1592.04	4788.49	1592.04	5091.32	1592.04	5102.71	1592.04	5320.03	1592.04	5481.03	1592.04	5486.24	1592.04	5375.21	1592.04	5586.1	1592.04	5486.24	1592.04	5385.63	1592.04	5213.55	1592.04	4945.64	1592.04	5586.1
1593.42	1501.98	1593.42	2014.65	1593.42	2286.47	1593.42	2615.34	1593.42	2720.3	1593.42	2910.18	1593.42	3017.93	1593.42	3427.57	1593.42	3441.34	1593.42	3584.76	1593.42	3917.44	1593.42	3898.96	1593.42	4162.9	1593.42	4342.64	1593.42	3972.2	1593.42	4241.84	1593.42	4592.92	1593.42	4384.33	1593.42	4428.84	1593.42	4828.28	1593.42	4384.33	1593.42	4539.62	1593.42	4264.37	1593.42	4019.84	1593.42	4828.28
1594.8	1296.7	1594.8	1614.26	1594.8	2036.03	1594.8	2152.85	1594.8	2131.46	1594.8	2419.21	1594.8	2394.51	1594.8	2562.43	1594.8	2749.28	1594.8	2572.23	1594.8	3094.96	1594.8	2939.15	1594.8	3160.33	1594.8	3201.05	1594.8	3365.87	1594.8	3240.78	1594.8	3505.79	1594.8	3622.5	1594.8	3629.65	1594.8	3613.54	1594.8	3622.5	1594.8	3460.71	1594.8	3163.41	1594.8	3064.47	1594.8	3613.54
1596.18	1136.59	1596.18	1295.97	1596.18	1370.66	1596.18	1580.52	1596.18	1683.78	1596.18	1813.49	1596.18	1755.35	1596.18	2116.43	1596.18	2084.37	1596.18	2077.89	1596.18	2461.52	1596.18	2301.59	1596.18	2462.78	1596.18	2531.55	1596.18	2425.71	1596.18	2641.83	1596.18	2759.64	1596.18	2795.76	1596.18	2628.64	1596.18	2805.9	1596.18	2795.76	1596.18	2584.92	1596.18	2459.65	1596.18	2081.53	1596.18	2805.9
1597.56	811.642	1597.56	1063.8	1597.56	1114.34	1597.56	1293.32	1597.56	1365.27	1597.56	1241.04	1597.56	1352.45	1597.56	1514.58	1597.56	1521.61	1597.56	1540.74	1597.56	1834.11	1597.56	1735.29	1597.56	1870.25	1597.56	1944.15	1597.56	1793.73	1597.56	1886	1597.56	2032.46	1597.56	1939.1	1597.56	1956.82	1597.56	2001.33	1597.56	1939.1	1597.56	2106.24	1597.56	1786.11	1597.56	1547.02	1597.56	2001.33
1598.94	711.848	1598.94	615.723	1598.94	870.086	1598.94	832.27	1598.94	918.927	1598.94	958.843	1598.94	1053.8	1598.94	1142.87	1598.94	1059.98	1598.94	1062.77	1598.94	1388.74	1598.94	1236.24	1598.94	1331.74	1598.94	1399.85	1598.94	1233.91	1598.94	1465.28	1598.94	1593.26	1598.94	1479.53	1598.94	1301.17	1598.94	1462.86	1598.94	1479.53	1598.94	1377.66	1598.94	1155.77	1598.94	1180.93	1598.94	1462.86
1600.32	592.21	1600.32	615.756	1600.32	826.893	1600.32	664.361	1600.32	751.75	1600.32	645.906	1600.32	732.394	1600.32	869.312	1600.32	974.505	1600.32	830.984	1600.32	1031.4	1600.32	852.452	1600.32	1085.25	1600.32	1026.63	1600.32	1076.26	1600.32	1030.68	1600.32	1317.03	1600.32	1052.04	1600.32	1005.71	1600.32	1093.47	1600.32	1052.04	1600.32	1130.19	1600.32	1029.64	1600.32	795.275	1600.32	1093.47
1601.7	476.724	1601.7	357.894	1601.7	505.76	1601.7	411.596	1601.7	410.736	1601.7	408.226	1601.7	435.24	1601.7	520.894	1601.7	678.168	1601.7	671.384	1601.7	857.088	1601.7	535.916	1601.7	721.79	1601.7	850.512	1601.7	612.783	1601.7	748.202	1601.7	1014.78	1601.7	847.638	1601.7	686.431	1601.7	713.175	1601.7	847.638	1601.7	673.832	1601.7	790.715	1601.7	459.037	1601.7	713.175
1603.07	547.389	1603.07	366.135	1603.07	548.688	1603.07	426.973	1603.07	395.884	1603.07	387.801	1603.07	400.33	1603.07	597.618	1603.07	584.973	1603.07	504.966	1603.07	706.809	1603.07	453.634	1603.07	726.346	1603.07	788.482	1603.07	605.472	1603.07	690.833	1603.07	869.51	1603.07	689.321	1603.07	615.329	1603.07	645.963	1603.07	689.321	1603.07	775.579	1603.07	633.996	1603.07	366.217	1603.07	645.963
1604.45	426.201	1604.45	225.48	1604.45	230.677	1604.45	250.493	1604.45	237.194	1604.45	328.631	1604.45	236.66	1604.45	366.484	1604.45	352.919	1604.45	349.73	1604.45	681.561	1604.45	392.605	1604.45	541.924	1604.45	607.542	1604.45	449.326	1604.45	458.578	1604.45	765.215	1604.45	549.086	1604.45	389.406	1604.45	498.837	1604.45	549.086	1604.45	564.432	1604.45	471.481	1604.45	112.813	1604.45	498.837
1605.83	388.158	1605.83	218.927	1605.83	289.726	1605.83	171.154	1605.83	145.663	1605.83	205.714	1605.83	260.228	1605.83	402.491	1605.83	300.005	1605.83	228.673	1605.83	469.341	1605.83	242.826	1605.83	469.524	1605.83	547.692	1605.83	371.345	1605.83	387.434	1605.83	668.897	1605.83	447.935	1605.83	412.661	1605.83	335.798	1605.83	447.935	1605.83	578.39	1605.83	372.167	1605.83	58.8214	1605.83	335.798
1607.2	487.256	1607.2	306.475	1607.2	328.836	1607.2	203.958	1607.2	315.29	1607.2	278.048	1607.2	254.03	1607.2	352.636	1607.2	199.23	1607.2	240.795	1607.2	477.149	1607.2	279.297	1607.2	479.144	1607.2	544.928	1607.2	307.527	1607.2	399.401	1607.2	637.557	1607.2	402.865	1607.2	414.092	1607.2	346.846	1607.2	402.865	1607.2	445.453	1607.2	285.053	1607.2	51.2373	1607.2	346.846
1608.58	336.492	1608.58	175.122	1608.58	206.005	1608.58	263.903	1608.58	237.073	1608.58	269.63	1608.58	100.061	1608.58	274.919	1608.58	229.593	1608.58	187.095	1608.58	394.984	1608.58	212.016	1608.58	373.786	1608.58	383.252	1608.58	219.869	1608.58	323.477	1608.58	435.194	1608.58	319.876	1608.58	193.699	1608.58	397.979	1608.58	319.876	1608.58	290.618	1608.58	350.136	1608.58	42.0571	1608.58	397.979
1609.95	177.863	1609.95	112.869	1609.95	348.234	1609.95	38.9875	1609.95	135.01	1609.95	59.4596	1609.95	-17.6828	1609.95	87.339	1609.95	200.093	1609.95	183.569	1609.95	447.845	1609.95	107.981	1609.95	192.45	1609.95	319.66	1609.95	169.372	1609.95	86.6611	1609.95	443.809	1609.95	327.968	1609.95	135.479	1609.95	184.198	1609.95	327.968	1609.95	157.885	1609.95	152.416	1609.95	-12.7237	1609.95	184.198
1611.33	241.366	1611.33	57.712	1611.33	226.523	1611.33	155.212	1611.33	284.099	1611.33	196.533	1611.33	135.794	1611.33	190.893	1611.33	134.729	1611.33	163.216	1611.33	422.729	1611.33	225.189	1611.33	312.134	1611.33	399.152	1611.33	157.031	1611.33	217.951	1611.33	376.403	1611.33	234.138	1611.33	185.431	1611.33	280.503	1611.33	234.138	1611.33	172.253	1611.33	79.888	1611.33	-15.1098	1611.33	280.503
1612.7	355.996	1612.7	186.651	1612.7	320.87	1612.7	256.574	1612.7	210.338	1612.7	179.848	1612.7	205.488	1612.7	204.581	1612.7	276.499	1612.7	177.035	1612.7	457.637	1612.7	272.639	1612.7	303.84	1612.7	372.726	1612.7	192.846	1612.7	323.346	1612.7	530.975	1612.7	302.387	1612.7	216.554	1612.7	349.893	1612.7	302.387	1612.7	329.719	1612.7	263.551	1612.7	107.894	1612.7	349.893
1614.07	378.751	1614.07	243.685	1614.07	228.276	1614.07	53.0745	1614.07	57.7244	1614.07	156.402	1614.07	109.393	1614.07	222.399	1614.07	102.401	1614.07	200.023	1614.07	421.567	1614.07	-43.6729	1614.07	188.567	1614.07	199.381	1614.07	183.815	1614.07	250.844	1614.07	366.527	1614.07	161.712	1614.07	40.845	1614.07	149.367	1614.07	161.712	1614.07	187.284	1614.07	141.403	1614.07	-96.7182	1614.07	149.367
1615.45	284.625	1615.45	204.811	1615.45	179.741	1615.45	91.7106	1615.45	183.256	1615.45	148.191	1615.45	114.504	1615.45	121.347	1615.45	175.435	1615.45	139.178	1615.45	247.518	1615.45	68.2512	1615.45	267.316	1615.45	303.114	1615.45	136.934	1615.45	112.443	1615.45	289.058	1615.45	323.114	1615.45	31.3029	1615.45	52.9241	1615.45	323.114	1615.45	188.945	1615.45	155.439	1615.45	-61.9515	1615.45	52.9241
1616.82	213.615	1616.82	139.028	1616.82	260.263	1616.82	126.481	1616.82	265.929	1616.82	245.213	1616.82	176.816	1616.82	199.422	1616.82	254.598	1616.82	117.497	1616.82	284.488	1616.82	37.4083	1616.82	319.085	1616.82	252.925	1616.82	219.202	1616.82	151.142	1616.82	414.568	1616.82	181.59	1616.82	71.9254	1616.82	263.565	1616.82	181.59	1616.82	211.7	1616.82	129.659	1616.82	-39.8119	1616.82	263.565
1618.19	189.717	1618.19	153.334	1618.19	98.8419	1618.19	50.3856	1618.19	111.742	1618.19	144.463	1618.19	65.3239	1618.19	123.623	1618.19	37.8884	1618.19	121.978	1618.19	298.477	1618.19	-66.2048	1618.19	179.875	1618.19	135.811	1618.19	161.616	1618.19	98.9383	1618.19	302.059	1618.19	168.139	1618.19	68.7103	1618.19	156.288	1618.19	168.139	1618.19	95.5488	1618.19	-43.9423	1618.19	-279.305	1618.19	156.288
1619.56	132.926	1619.56	45.7279	1619.56	45.4776	1619.56	2.42149	1619.56	72.6921	1619.56	103.939	1619.56	-55.9784	1619.56	80.9461	1619.56	77.3045	1619.56	42.6177	1619.56	214.483	1619.56	-25.5915	1619.56	111.685	1619.56	187.77	1619.56	28.1735	1619.56	89.8302	1619.56	185.531	1619.56	148.76	1619.56	23.6552	1619.56	220.093	1619.56	148.76	1619.56	87.4887	1619.56	141.633	1619.56	-134.439	1619.56	220.093
1620.93	281.239	1620.93	-42.7929	1620.93	69.1693	1620.93	18.5875	1620.93	161.776	1620.93	-20.3646	1620.93	6.90344	1620.93	46.3902	1620.93	-98.1557	1620.93	-1.58597	1620.93	206.504	1620.93	-15.7552	1620.93	171.517	1620.93	119.801	1620.93	62.8717	1620.93	44.8156	1620.93	204.984	1620.93	61.4508	1620.93	-10.2424	1620.93	85.9787	1620.93	61.4508	1620.93	56.518	1620.93	1.38076	1620.93	-182.219	1620.93	85.9787
1622.3	55.6487	1622.3	6.76976	1622.3	60.9163	1622.3	-32.1183	1622.3	31.9904	1622.3	7.54898	1622.3	-106.037	1622.3	-42.0475	1622.3	-7.49444	1622.3	-11.6363	1622.3	234.54	1622.3	-11.6998	1622.3	65.3682	1622.3	93.9009	1622.3	-46.2922	1622.3	-40.1076	1622.3	167.418	1622.3	-8.78904	1622.3	-128.985	1622.3	-13.0555	1622.3	-8.78904	1622.3	51.6349	1622.3	-3.70189	1622.3	-201.652	1622.3	-13.0555
1623.67	253.152	1623.67	61.4138	1623.67	212.718	1623.67	24.3024	1623.67	115.332	1623.67	37.6752	1623.67	33.1945	1623.67	51.6305	1623.67	-12.7138	1623.67	3.46355	1623.67	245.589	1623.67	58.5707	1623.67	58.2401	1623.67	166.068	1623.67	104.679	1623.67	64.0584	1623.67	219.835	1623.67	67.0384	1623.67	-12.5753	1623.67	15.9894	1623.67	67.0384	1623.67	56.8375	1623.67	31.3811	1623.67	-90.7462	1623.67	15.9894
1625.04	246.744	1625.04	128.137	1625.04	-119.427	1625.04	70.8474	1625.04	101.799	1625.04	74.0096	1625.04	-84.4092	1625.04	98.4215	1625.04	-37.8161	1625.04	18.7104	1625.04	238.649	1625.04	-40.9477	1625.04	153.132	1625.04	148.301	1625.04	61.7815	1625.04	89.3113	1625.04	190.234	1625.04	97.9315	1625.04	40.9837	1625.04	27.1124	1625.04	97.9315	1625.04	143.124	1625.04	33.626	1625.04	-108.509	1625.04	27.1124
1626.41	272.419	1626.41	144.937	1626.41	83.4822	1626.41	22.5146	1626.41	58.3854	1626.41	103.547	1626.41	13.1455	1626.41	142.323	1626.41	57.1962	1626.41	-87.899	1626.41	218.72	1626.41	-70.2594	1626.41	72.0439	1626.41	98.5965	1626.41	-0.98713	1626.41	-48.3514	1626.41	258.617	1626.41	50.8886	1626.41	-71.3109	1626.41	84.3125	1626.41	50.8886	1626.41	109.491	1626.41	5.02872	1626.41	-194.948	1626.41	84.3125
1627.78	310.172	1627.78	108.811	1627.78	98.4433	1627.78	-18.6983	1627.78	65.0893	1627.78	59.2836	1627.78	-34.1485	1627.78	-21.6684	1627.78	-31.6793	1627.78	9.63167	1627.78	216.799	1627.78	-35.369	1627.78	49.9753	1627.78	204.952	1627.78	25.3695	1627.78	-52.932	1627.78	126.983	1627.78	35.9078	1627.78	-28.4622	1627.78	-18.4113	1627.78	35.9078	1627.78	11.9378	1627.78	-77.4148	1627.78	-215.071	1627.78	-18.4113
1629.15	-0.00228	1629.15	195.758	1629.15	225.456	1629.15	-15.7936	1629.15	65.9065	1629.15	47.213	1629.15	-2.29836	1629.15	171.445	1629.15	37.5547	1629.15	-56.7011	1629.15	232.886	1629.15	-122.281	1629.15	108.926	1629.15	108.367	1629.15	49.848	1629.15	72.5669	1629.15	177.334	1629.15	114.987	1629.15	-25.4734	1629.15	26.9397	1629.15	114.987	1629.15	20.4615	1629.15	19.291	1629.15	-171.888	1629.15	26.9397
1630.52	266.079	1630.52	79.7741	1630.52	59.5192	1630.52	-47.7737	1630.52	41.8333	1630.52	-0.66971	1630.52	13.6886	1630.52	-13.3405	1630.52	-33.1046	1630.52	-80.9012	1630.52	134.978	1630.52	-185.001	1630.52	41.8963	1630.52	37.8364	1630.52	-62.5553	1630.52	-50.8574	1630.52	72.6702	1630.52	102.125	1630.52	-10.348	1630.52	-28.6356	1630.52	102.125	1630.52	-2.94024	1630.52	-60.8581	1630.52	-216.406	1630.52	-28.6356
1631.88	110.081	1631.88	30.8571	1631.88	5.63214	1631.88	10.3586	1631.88	51.8657	1631.88	-98.3701	1631.88	-59.1953	1631.88	27.9725	1631.88	-110.66	1631.88	-2.97234	1631.88	114.075	1631.88	-57.5333	1631.88	67.8854	1631.88	58.3593	1631.88	-4.84394	1631.88	46.7925	1631.88	68.9919	1631.88	3.31999	1631.88	-124.089	1631.88	-30.1384	1631.88	3.31999	1631.88	38.7301	1631.88	0.1331	1631.88	-193.635	1631.88	-30.1384
1633.25	256.003	1633.25	3.00431	1633.25	51.7939	1633.25	-20.3993	1633.25	28.9994	1633.25	80.1059	1633.25	33.0423	1633.25	-7.61962	1633.25	14.8861	1633.25	-42.9187	1633.25	114.175	1633.25	-62.8838	1633.25	13.8932	1633.25	29.9326	1633.25	11.9782	1633.25	165.514	1633.25	58.2999	1633.25	21.569	1633.25	-130.701	1633.25	-26.5701	1633.25	21.569	1633.25	50.47	1633.25	-32.74	1633.25	-206.584	1633.25	-26.5701
1634.61	257.842	1634.61	201.213	1634.61	24.0034	1634.61	-58.0503	1634.61	152.23	1634.61	43.7524	1634.61	-84.6069	1634.61	170.88	1634.61	47.53	1634.61	-34.7444	1634.61	180.276	1634.61	-86.0577	1634.61	110.919	1634.61	85.5537	1634.61	71.9073	1634.61	114.304	1634.61	100.595	1634.61	81.8703	1634.61	-66.1872	1634.61	-38.932	1634.61	81.8703	1634.61	4.27696	1634.61	-52.4825	1634.61	-127.263	1634.61	-38.932
1635.98	381.597	1635.98	130.48	1635.98	47.2597	1635.98	113.403	1635.98	147.554	1635.98	208.563	1635.98	124.849	1635.98	239.467	1635.98	64.269	1635.98	87.5463	1635.98	197.377	1635.98	-9.06102	1635.98	52.9637	1635.98	292.22	1635.98	140.939	1635.98	119.159	1635.98	239.878	1635.98	231.222	1635.98	137.449	1635.98	-10.2255	1635.98	231.222	1635.98	103.148	1635.98	183.901	1635.98	8.31772	1635.98	-10.2255
1637.34	273.264	1637.34	58.803	1637.34	-64.4383	1637.34	-24.0434	1637.34	-11.0338	1637.34	-37.4682	1637.34	-46.5982	1637.34	67.1396	1637.34	-53.9004	1637.34	-164.051	1637.34	88.4758	1637.34	-38.8995	1637.34	52.0259	1637.34	128.928	1637.34	-142.93	1637.34	-12.9227	1637.34	90.1488	1637.34	12.6213	1637.34	-46.7975	1637.34	30.5479	1637.34	12.6213	1637.34	31.0809	1637.34	-53.5955	1637.34	-145.851	1637.34	30.5479
1638.71	370.842	1638.71	7.17835	1638.71	143.908	1638.71	-50.3917	1638.71	169.462	1638.71	189.652	1638.71	44.0425	1638.71	246.893	1638.71	80.0188	1638.71	53.4589	1638.71	145.571	1638.71	-76.5794	1638.71	-45.8944	1638.71	175.675	1638.71	-24.7051	1638.71	55.0549	1638.71	219.409	1638.71	51.0665	1638.71	-70.9299	1638.71	4.38666	1638.71	51.0665	1638.71	67.0723	1638.71	69.0233	1638.71	-193.78	1638.71	4.38666
1640.07	208.329	1640.07	-120.397	1640.07	-11.7019	1640.07	-18.6456	1640.07	-4.96319	1640.07	10.9159	1640.07	100.762	1640.07	57.7225	1640.07	-68.977	1640.07	-33.9285	1640.07	129.661	1640.07	-80.1069	1640.07	-23.7975	1640.07	-33.5411	1640.07	-56.3899	1640.07	54.0887	1640.07	195.659	1640.07	44.555	1640.07	-81.9528	1640.07	-77.7108	1640.07	44.555	1640.07	-19.8805	1640.07	-52.2483	1640.07	-154.481	1640.07	-77.7108
1641.44	219.722	1641.44	148.074	1641.44	47.7302	1641.44	163.192	1641.44	120.686	1641.44	39.3174	1641.44	77.5523	1641.44	56.6255	1641.44	12.1087	1641.44	0.78194	1641.44	57.7449	1641.44	-82.4886	1641.44	-68.6837	1641.44	44.2756	1641.44	-51.9891	1641.44	-73.8243	1641.44	223.9	1641.44	50.0844	1641.44	-2.87055	1641.44	19.2539	1641.44	50.0844	1641.44	95.2195	1641.44	-38.416	1641.44	-144.964	1641.44	19.2539
1642.8	258.02	1642.8	-11.4119	1642.8	78.2034	1642.8	101.116	1642.8	95.4039	1642.8	102.849	1642.8	95.403	1642.8	175.598	1642.8	-0.72767	1642.8	87.5853	1642.8	68.8198	1642.8	11.2687	1642.8	64.4466	1642.8	105.122	1642.8	81.4927	1642.8	-34.6876	1642.8	101.133	1642.8	38.6522	1642.8	-44.6877	1642.8	75.2791	1642.8	38.6522	1642.8	-9.63086	1642.8	-77.4857	1642.8	8.7597	1642.8	75.2791
1644.16	360.22	1644.16	177.142	1644.16	194.716	1644.16	100.125	1644.16	149.186	1644.16	100.503	1644.16	54.305	1644.16	50.6348	1644.16	-32.4898	1644.16	65.4763	1644.16	137.885	1644.16	14.1582	1644.16	83.593	1644.16	150.995	1644.16	-40.9492	1644.16	12.4954	1644.16	280.358	1644.16	93.2558	1644.16	-6.40898	1644.16	-20.637	1644.16	93.2558	1644.16	73.5653	1644.16	105.537	1644.16	-13.3222	1644.16	-20.637
1645.52	203.321	1645.52	80.7311	1645.52	40.2675	1645.52	-99.7865	1645.52	92.0269	1645.52	-10.7274	1645.52	0.24853	1645.52	43.7326	1645.52	-140.182	1645.52	-29.5501	1645.52	94.9373	1645.52	-87.8273	1645.52	37.7552	1645.52	123.892	1645.52	-26.3198	1645.52	-65.2788	1645.52	23.576	1645.52	-52.1073	1645.52	-47.0391	1645.52	22.5038	1645.52	-52.1073	1645.52	-44.1952	1645.52	29.6452	1645.52	-30.2214	1645.52	22.5038
1646.89	224.321	1646.89	34.3531	1646.89	115.856	1646.89	73.3784	1646.89	181.921	1646.89	100.149	1646.89	24.2237	1646.89	94.8868	1646.89	33.1931	1646.89	5.50061	1646.89	165.976	1646.89	-14.695	1646.89	-44.0671	1646.89	156.809	1646.89	80.3761	1646.89	-28.0137	1646.89	122.788	1646.89	-37.4398	1646.89	28.4171	1646.89	-18.3004	1646.89	-37.4398	1646.89	93.0842	1646.89	-22.1667	1646.89	-132.95	1646.89	-18.3004
1648.25	139.219	1648.25	-35.996	1648.25	19.4798	1648.25	-67.3845	1648.25	10.8636	1648.25	136.124	1648.25	140.22	1648.25	-14.9069	1648.25	-108.37	1648.25	0.62298	1648.25	-8.73704e-05	1648.25	42.5474	1648.25	-24.8746	1648.25	-14.2576	1648.25	-82.8666	1648.25	35.287	1648.25	55.9953	1648.25	22.2554	1648.25	-129.046	1648.25	-80.0515	1648.25	22.2554	1648.25	-47.5998	1648.25	-13.9053	1648.25	-89.521	1648.25	-80.0515
1649.61	305.012	1649.61	79.6801	1649.61	157.138	1649.61	93.9208	1649.61	124.848	1649.61	139.19	1649.61	82.2281	1649.61	221.347	1649.61	83.1258	1649.61	-42.1887	1649.61	130.374	1649.61	65.8923	1649.61	87.3326	1649.61	184.689	1649.61	67.9469	1649.61	100.62	1649.61	213.198	1649.61	28.9756	1649.61	36.5678	1649.61	85.2487	1649.61	28.9756	1649.61	24.7494	1649.61	148.423	1649.61	-10.9466	1649.61	85.2487
1650.97	237.7	1650.97	216.377	1650.97	82.8291	1650.97	50.2901	1650.97	336.869	1650.97	198.338	1650.97	90.2364	1650.97	205.643	1650.97	26.6754	1650.97	79.06	1650.97	196.712	1650.97	83.3318	1650.97	148.554	1650.97	136.645	1650.97	58.8112	1650.97	77.9802	1650.97	250.398	1650.97	227.718	1650.97	27.252	1650.97	6.59796	1650.97	227.718	1650.97	129.128	1650.97	135.811	1650.97	48.7597	1650.97	6.59796
1652.33	249.281	1652.33	97.0923	1652.33	122.551	1652.33	96.7189	1652.33	114.921	1652.33	248.56	1652.33	237.234	1652.33	45.9776	1652.33	102.275	1652.33	35.3629	1652.33	259.016	1652.33	84.8577	1652.33	68.7889	1652.33	229.607	1652.33	100.721	1652.33	101.365	1652.33	137.596	1652.33	15.4795	1652.33	-14.9986	1652.33	-28.0057	1652.33	15.4795	1652.33	89.5326	1652.33	153.252	1652.33	-12.4153	1652.33	-28.0057
1653.69	187.753	1653.69	58.8206	1653.69	39.3035	1653.69	20.2028	1653.69	139.998	1653.69	190.846	1653.69	54.2114	1653.69	24.3452	1653.69	14.9197	1653.69	91.7141	1653.69	228.284	1653.69	78.4618	1653.69	74.0371	1653.69	211.57	1653.69	158.671	1653.69	-9.23009	1653.69	70.7918	1653.69	5.25711	1653.69	-98.1893	1653.69	52.4355	1653.69	5.25711	1653.69	34.9594	1653.69	93.7385	1653.69	-14.4854	1653.69	52.4355
1655.04	241.115	1655.04	-3.44165	1655.04	96.0838	1655.04	11.7374	1655.04	150.093	1655.04	149.188	1655.04	150.156	1655.04	140.741	1655.04	29.6054	1655.04	46.1075	1655.04	66.5165	1655.04	109.136	1655.04	112.298	1655.04	155.532	1655.04	86.6545	1655.04	77.191	1655.04	126.988	1655.04	87.0478	1655.04	-76.326	1655.04	19.9195	1655.04	87.0478	1655.04	41.4046	1655.04	111.264	1655.04	82.5356	1655.04	19.9195
1656.4	158.367	1656.4	84.3013	1656.4	48.8906	1656.4	111.318	1656.4	199.2	1656.4	57.5753	1656.4	224.057	1656.4	-19.8401	1656.4	148.327	1656.4	42.5366	1656.4	154.713	1656.4	37.8702	1656.4	47.5714	1656.4	153.489	1656.4	106.667	1656.4	112.624	1656.4	216.185	1656.4	145.849	1656.4	71.5856	1656.4	129.444	1656.4	145.849	1656.4	110.864	1656.4	145.821	1656.4	143.633	1656.4	129.444
1657.76	199.506	1657.76	121.045	1657.76	61.7223	1657.76	59.9393	1657.76	60.3134	1657.76	-0.000417108	1657.76	98.9017	1657.76	54.5967	1657.76	94.0808	1657.76	76.9951	1657.76	201.874	1657.76	-65.3431	1657.76	48.8565	1657.76	82.4352	1657.76	66.7017	1657.76	136.065	1657.76	77.383	1657.76	11.6559	1657.76	-25.4605	1657.76	62.0065	1657.76	11.6559	1657.76	1.33467	1657.76	112.402	1657.76	104.793	1657.76	62.0065
1659.12	257.532	1659.12	93.786	1659.12	39.5771	1659.12	79.597	1659.12	113.426	1659.12	136.836	1659.12	68.6796	1659.12	151.046	1659.12	44.8611	1659.12	8.4764	1659.12	146.999	1659.12	-50.5135	1659.12	32.1528	1659.12	79.3681	1659.12	118.753	1659.12	123.51	1659.12	59.5843	1659.12	13.4668	1659.12	-4.47029	1659.12	-2.39504	1659.12	13.4668	1659.12	-62.1884	1659.12	-0.000527101	1659.12	0.000276202	1659.12	-2.39504
1660.47	319.444	1660.47	208.519	1660.47	-1.54653	1660.47	138.286	1660.47	194.532	1660.47	184.549	1660.47	101.378	1660.47	30.5031	1660.47	64.6631	1660.47	219.974	1660.47	158.088	1660.47	-46.6502	1660.47	92.46	1660.47	166.283	1660.47	42.8149	1660.47	56.9531	1660.47	37.7895	1660.47	42.2778	1660.47	64.55	1660.47	16.2368	1660.47	42.2778	1660.47	38.2909	1660.47	142.817	1660.47	56.0647	1660.47	16.2368
1661.83	338.241	1661.83	149.24	1661.83	106.349	1661.83	93.0007	1661.83	216.623	1661.83	217.137	1661.83	242.985	1661.83	163.962	1661.83	142.482	1661.83	154.48	1661.83	191.141	1661.83	139.237	1661.83	-8.22264	1661.83	249.176	1661.83	166.881	1661.83	198.391	1661.83	129	1661.83	99.0855	1661.83	39.594	1661.83	6.89952	1661.83	99.0855	1661.83	162.769	1661.83	164.554	1661.83	84.0344	1661.83	6.89952
1663.19	230.923	1663.19	21.9437	1663.19	163.263	1663.19	38.7363	1663.19	122.694	1663.19	197.6	1663.19	237.488	1663.19	220.416	1663.19	101.312	1663.19	164.989	1663.19	185.157	1663.19	139.139	1663.19	17.1044	1663.19	172.043	1663.19	94.9446	1663.19	142.82	1663.19	115.216	1663.19	160.886	1663.19	138.655	1663.19	46.5907	1663.19	160.886	1663.19	118.24	1663.19	95.2097	1663.19	103.906	1663.19	46.5907
1664.54	254.487	1664.54	231.626	1664.54	203.193	1664.54	99.4873	1664.54	151.737	1664.54	222.937	1664.54	147.874	1664.54	147.862	1664.54	181.149	1664.54	88.4934	1664.54	137.137	1664.54	183.045	1664.54	52.4406	1664.54	150.879	1664.54	-0.000408391	1664.54	58.2339	1664.54	48.4395	1664.54	83.6771	1664.54	106.727	1664.54	69.3076	1664.54	83.6771	1664.54	170.702	1664.54	26.7851	1664.54	186.679	1664.54	69.3076
1665.89	417.934	1665.89	197.283	1665.89	201.137	1665.89	129.248	1665.89	161.745	1665.89	319.146	1665.89	269.13	1665.89	151.292	1665.89	181.987	1665.89	127.985	1665.89	163.08	1665.89	213.946	1665.89	81.7854	1665.89	276.68	1665.89	85.7373	1665.89	187.629	1665.89	220.672	1665.89	60.4539	1665.89	157.804	1665.89	215.048	1665.89	60.4539	1665.89	109.148	1665.89	85.2796	1665.89	137.35	1665.89	215.048
1667.25	476.264	1667.25	-17.092	1667.25	126.093	1667.25	83.0132	1667.25	192.71	1667.25	237.227	1667.25	186.244	1667.25	67.7003	1667.25	107.821	1667.25	70.4578	1667.25	194.988	1667.25	40.8313	1667.25	14.1381	1667.25	219.442	1667.25	55.4168	1667.25	-0.000198204	1667.25	124.913	1667.25	51.2132	1667.25	18.8768	1667.25	49.8084	1667.25	51.2132	1667.25	25.5753	1667.25	46.6932	1667.25	39.9195	1667.25	49.8084
1668.6	352.475	1668.6	133.497	1668.6	196.06	1668.6	120.777	1668.6	346.626	1668.6	259.178	1668.6	376.202	1668.6	139.082	1668.6	159.645	1668.6	112.903	1668.6	158.858	1668.6	128.69	1668.6	22.4982	1668.6	284.159	1668.6	146.039	1668.6	146.388	1668.6	-1.83451	1668.6	113.951	1668.6	115.94	1668.6	59.5867	1668.6	113.951	1668.6	223.979	1668.6	223.026	1668.6	128.385	1668.6	59.5867
1669.96	343.567	1669.96	272.046	1669.96	141.034	1669.96	114.533	1669.96	294.485	1669.96	332	1669.96	294.989	1669.96	246.43	1669.96	250.453	1669.96	215.314	1669.96	108.693	1669.96	226.512	1669.96	122.865	1669.96	217.828	1669.96	175.605	1669.96	202.724	1669.96	364.43	1669.96	194.664	1669.96	147.987	1669.96	63.38	1669.96	194.664	1669.96	210.354	1669.96	162.278	1669.96	162.745	1669.96	63.38
1671.31	233.54	1671.31	139.548	1671.31	73.0151	1671.31	188.276	1671.31	265.279	1671.31	247.692	1671.31	223.594	1671.31	251.738	1671.31	172.24	1671.31	172.683	1671.31	142.491	1671.31	116.285	1671.31	32.2381	1671.31	154.443	1671.31	187.112	1671.31	118.008	1671.31	105.708	1671.31	174.348	1671.31	93.0092	1671.31	198.185	1671.31	174.348	1671.31	111.695	1671.31	135.45	1671.31	125	1671.31	198.185
1672.66	273.393	1672.66	-0.000428819	1672.66	-0.000161882	1672.66	0.000347463	1672.66	0.000558911	1672.66	140.252	1672.66	0.00101	1672.66	0.000563219	1672.66	0.00034812	1672.66	0.000807569	1672.66	60.2529	1672.66	0.000311876	1672.66	60.6166	1672.66	-0.000171985	1672.66	83.5614	1672.66	39.2398	1672.66	-0.000125704	1672.66	-0.000516693	1672.66	0.000236909	1672.66	-0.000138754	1672.66	-0.000516693	1672.66	-0.000959285	1672.66	77.5413	1672.66	80.1469	1672.66	-0.000138754
[truncated: 892 more rows]

## Sheet: Figure 2b
X	Y	X	Y	X	Y	X	Y	X	Y	X	Y	X	Y	X	Y	X	Y	X	Y	X	Y	X	Y	X	Y	X	Y	X	Y	X	Y	X	Y	X	Y	X	Y
[truncated: 1,981 more rows]

## Sheet: Figure 2c
Time	88 cm-1	148 cm-1	364 cm-1	1078 cm-1	1587 cm-1
4	21636	12878	992	2951	1763
8	17954	9859	2644	4731	2730
12	16060	8503	3484	5668	3279
16	14676	7460	4114	6610	3734
20	14167	7266	4836	7096	4205
[truncated: 41 more rows]

## Sheet: Figure 3a
Tem	88 cm-1	148 cm-1	364 cm-1	1078 cm-1	1587 cm-1
[truncated: 41 more rows]

[truncated: 2 more sheets: Figure 3b, Figure 6b]
